# Supplementary material for: Environmental Drivers and Seasonal Dynamics of Spontaneous Plant Communities on Urban Walls: A Case Study in Nanjing, China
Source: Plants (Basel). 2026 Feb 9;15(4):541. doi: 10.3390/plants15040541 (PMC12944048; doi:10.3390/plants15040541)
Supplement: Supplementary file 1 [file plants-15-00541-s001.zip]

Archive with 2 entries (1 files):
- plants-4115118-supplementary/
- plants-4115118-supplementary/Vegetation Survey Schedule.xlsx
