# Supplementary material for: Environmental Drivers and Seasonal Dynamics of Spontaneous Plant Communities on Urban Walls: A Case Study in Nanjing, China
Source: Plants (Basel). 2026 Feb 9;15(4):541. doi: 10.3390/plants15040541 (PMC12944048; doi:10.3390/plants15040541)
Supplement: Supplementary file 1 [file plants-15-00541-s001.zip › plants-4115118-supplementary/Vegetation Survey Schedule.xlsx]

## Sheet: species
Plot ID	Quadrat ID	Season	Species	Family	Genus	Life Form	Species Count
001	00101	Spring	Lamium amplexicaule	Lamiaceae	Lamium	Annual/Biennial	1
			Veronica hederifolia	Plantaginaceae	Veronica	Annual/Biennial	12
			Plantago asiatica	Plantaginaceae	Plantago	Annual/Biennial	1
			Oxalis bowiei	Oxalidaceae	Oxalis	Perennial	3
			Pteris multifida	Pteridaceae	Pteris	Fern	5
			Trachelospermum jasminoides	Apocynaceae	Trachelospermum	Vine	9
			Taraxacum mongolicum	Asteraceae	Taraxacum	Perennial	1
			Melissa officinalis	Lamiaceae	Melissa	Perennial	2
			Geranium carolinianum	Geraniaceae	Geranium	Annual/Biennial	1
			Lamium barbatum	Lamiaceae	Lamium	Perennial	4
			Orychophragmus violaceus	Brassicaceae	Orychophragmus	Annual/Biennial	1
			Galium spurium	Rubiaceae	Galium	Annual/Biennial	2
		Autumn	Pteris multifida	Pteridaceae	Pteris	Fern	2
			Trachelospermum jasminoides	Apocynaceae	Trachelospermum	Vine	10
			Acalypha australis	Euphorbiaceae	Acalypha	Annual/Biennial	1
			Boehmeria nivea	Urticaceae	Boehmeria	Shrubs	1
	00102	Spring	Lamium amplexicaule	Lamiaceae	Lamium	Annual/Biennial	1
			Veronica hederifolia	Plantaginaceae	Veronica	Annual/Biennial	10
			Stellaria aquatica	Caryophyllaceae	Stellaria	Perennial	14
			Stellaria media	Caryophyllaceae	Stellaria	Annual/Biennial	1
			Pteris multifida	Pteridaceae	Pteris	Fern	8
			Geranium carolinianum	Geraniaceae	Geranium	Annual/Biennial	3
			Galium spurium	Rubiaceae	Galium	Annual/Biennial	2
		Autumn	Phytolacca americana	Phytolaccaceae	Phytolacca	Perennial	1
			Broussonetia papyrifera	Moraceae	Broussonetia	Tree	3
			Pteris multifida	Pteridaceae	Pteris	Fern	8
			Acalypha australis	Euphorbiaceae	Acalypha	Annual/Biennial	2
			Causonis japonica	Vitaceae	Causonis	Vine	7
	00103	Spring	Solanum lyratum	Solanaceae	Solanum	Vine	1
			Bothriospermum chinense	Boraginaceae	Bothriospermum	Annual/Biennial	5
			Lamium amplexicaule	Lamiaceae	Lamium	Annual/Biennial	3
			Poa pratensi	Poaceae	Poa	Annual/Biennial	2
			Stellaria media	Caryophyllaceae	Stellaria	Annual/Biennial	5
			Oxalis corymbosa	Oxalidaceae	Oxalis	Perennial	2
			Youngia japonica	Asteraceae	Youngia	Perennial	9
			Pteris multifida	Pteridaceae	Pteris	Fern	19
			Solanum nigrum	Solanaceae	Solanum	Annual/Biennial	1
			Chrysanthemum indicum	Asteraceae	Chrysanthemum	Perennial	1
			Geranium carolinianum	Geraniaceae	Geranium	Annual/Biennial	6
			Orychophragmus violaceus	Brassicaceae	Orychophragmus	Annual/Biennial	3
			Galium spurium	Rubiaceae	Galium	Annual/Biennial	15
		Autumn	Solanum lyratum	Solanaceae	Solanum	Vine	1
			Broussonetia papyrifera	Moraceae	Broussonetia	Tree	11
			Pteris multifida	Pteridaceae	Pteris	Fern	15
			Digitaria sanguinalis	Poaceae	Digitaria	Annual/Biennial	1
			Eutrema yunnanense	Brassicaceae	Eutrema	Perennial	1
			Acalypha australis	Euphorbiaceae	Acalypha	Annual/Biennial	4
			Boehmeria nivea	Urticaceae	Boehmeria	Shrubs	1
002	00201	Spring	Parthenocissus tricuspidata	Vitaceae	Parthenocissus	Vine	11
			Pleuropterus multiflorus	Polygonaceae	Pleuropterus	Vine	2
			Trachelospermum jasminoides	Apocynaceae	Trachelospermum	Vine	5
		Autumn	Parthenocissus tricuspidata	Vitaceae	Parthenocissus	Vine	21
			Causonis japonica	Vitaceae	Causonis	Vine	8
	00202	Spring	Parthenocissus tricuspidata	Vitaceae	Parthenocissus	Vine	1
			Trachelospermum jasminoides	Apocynaceae	Trachelospermum	Vine	2
		Autumn	Parthenocissus tricuspidata	Vitaceae	Parthenocissus	Vine	15
			Trachelospermum jasminoides	Apocynaceae	Trachelospermum	Vine	2
			Causonis japonica	Vitaceae	Causonis	Vine	11
	00203	Spring	Parthenocissus tricuspidata	Vitaceae	Parthenocissus	Vine	2
			Trachelospermum jasminoides	Apocynaceae	Trachelospermum	Vine	3
		Autumn	Parthenocissus tricuspidata	Vitaceae	Parthenocissus	Vine	16
			Causonis japonica	Vitaceae	Causonis	Vine	2
			Parthenocissus quinquefolia	Vitaceae	Parthenocissus	Vine	10
	00204	Spring	Parthenocissus tricuspidata	Vitaceae	Parthenocissus	Vine	9
			Trachelospermum jasminoides	Apocynaceae	Trachelospermum	Vine	1
		Autumn	Parthenocissus tricuspidata	Vitaceae	Parthenocissus	Vine	5
			Parthenocissus quinquefolia	Vitaceae	Parthenocissus	Vine	14
003	00301	Spring	Veronica hederifolia	Plantaginaceae	Veronica	Annual/Biennial	6
			Cyrtomium fortunei	Dryopteridaceae	Cyrtomium	Fern	6
			Pleuropterus multiflorus	Polygonaceae	Pleuropterus	Vine	3
			Oxalis corymbosa	Oxalidaceae	Oxalis	Perennial	2
			Pteris multifida	Pteridaceae	Pteris	Fern	7
			Trachelospermum jasminoides	Apocynaceae	Trachelospermum	Vine	28
			Ligustrum lucidum	Oleaceae	Ligustrum	Shrubs	7
			Semiaquilegia adoxoides	Ranunculaceae	Semiaquilegia	Perennial	3
		Autumn	Parthenocissus tricuspidata	Vitaceae	Parthenocissus	Vine	1
			Broussonetia papyrifera	Moraceae	Broussonetia	Tree	4
			Cyrtomium fortunei	Dryopteridaceae	Cyrtomium	Fern	5
			Pteris multifida	Pteridaceae	Pteris	Fern	5
			Trachelospermum jasminoides	Apocynaceae	Trachelospermum	Vine	26
	00302	Spring	Veronica hederifolia	Plantaginaceae	Veronica	Annual/Biennial	7
			Cyrtomium fortunei	Dryopteridaceae	Cyrtomium	Fern	3
			Pleuropterus multiflorus	Polygonaceae	Pleuropterus	Vine	3
			Pteris multifida	Pteridaceae	Pteris	Fern	5
			Trachelospermum jasminoides	Apocynaceae	Trachelospermum	Vine	22
			Ligustrum lucidum	Oleaceae	Ligustrum	Shrubs	6
			Semiaquilegia adoxoides	Ranunculaceae	Semiaquilegia	Perennial	8
		Autumn	Parthenocissus tricuspidata	Vitaceae	Parthenocissus	Vine	1
			Broussonetia papyrifera	Moraceae	Broussonetia	Tree	3
			Cyrtomium fortunei	Dryopteridaceae	Cyrtomium	Fern	1
			Pteris multifida	Pteridaceae	Pteris	Fern	2
			Trachelospermum jasminoides	Apocynaceae	Trachelospermum	Vine	24
			Causonis japonica	Vitaceae	Causonis	Vine	1
	00303	Spring	Parthenocissus tricuspidata	Vitaceae	Parthenocissus	Vine	1
			Pleuropterus multiflorus	Polygonaceae	Pleuropterus	Vine	5
			Pteris multifida	Pteridaceae	Pteris	Fern	8
			Acer tataricum	Sapindaceae	Acer	Tree	2
			Trachelospermum jasminoides	Apocynaceae	Trachelospermum	Vine	27
		Autumn	Pleuropterus multiflorus	Polygonaceae	Pleuropterus	Vine	1
			Gynostemma pentaphyllum	Cucurbitaceae	Gynostemma	Vine	0.14
			Trachelospermum jasminoides	Apocynaceae	Trachelospermum	Vine	23
	00304	Spring	Juniperus formosana	Cupressaceae	Juniperus	Tree	1
			Parthenocissus tricuspidata	Vitaceae	Parthenocissus	Vine	1
			Cyrtomium fortunei	Dryopteridaceae	Cyrtomium	Fern	3
			Pteris multifida	Pteridaceae	Pteris	Fern	23
			Acer tataricum	Sapindaceae	Acer	Tree	4
			Trachelospermum jasminoides	Apocynaceae	Trachelospermum	Vine	20
		Autumn	Broussonetia papyrifera	Moraceae	Broussonetia	Tree	2
			Pteris multifida	Pteridaceae	Pteris	Fern	16
			Trachelospermum jasminoides	Apocynaceae	Trachelospermum	Vine	17
			Cyrtomium falcatum	Dryopteridaceae	Cyrtomium	Fern	1
004	00401	Spring	Parthenocissus tricuspidata	Vitaceae	Parthenocissus	Vine	3
			Ligustrum lucidum	Oleaceae	Ligustrum	Shrubs	3
		Autumn	Ailanthus altissima	Simaroubaceae	Ailanthus	Tree	2
			Parthenocissus tricuspidata	Vitaceae	Parthenocissus	Vine	17
	00402	Spring	Parthenocissus tricuspidata	Vitaceae	Parthenocissus	Vine	1
			Ligustrum lucidum	Oleaceae	Ligustrum	Shrubs	4
		Autumn	Paederia cruddasiana	Rubiaceae	Paederia	Shrubs	2
			Parthenocissus tricuspidata	Vitaceae	Parthenocissus	Vine	15
			Broussonetia papyrifera	Moraceae	Broussonetia	Tree	2
			Ligustrum lucidum	Oleaceae	Ligustrum	Shrubs	1
	00403	Spring	Acer tataricum	Sapindaceae	Acer	Tree	1
			Ligustrum lucidum	Oleaceae	Ligustrum	Shrubs	2
		Autumn	Parthenocissus tricuspidata	Vitaceae	Parthenocissus	Vine	19
			Liquidambar formosana	Altingiaceae	Liquidambar	Tree	1
005	00501	Spring	Bothriospermum chinense	Boraginaceae	Bothriospermum	Annual/Biennial	1
			Pleuropterus multiflorus	Polygonaceae	Pleuropterus	Vine	1
			Oxalis corniculata	Oxalidaceae	Oxalis	Perennial	5
		Autumn	Oxalis bowiei	Oxalidaceae	Oxalis	Perennial	3
			Broussonetia papyrifera	Moraceae	Broussonetia	Tree	1
	00502	Spring	Pleuropterus multiflorus	Polygonaceae	Pleuropterus	Vine	4
		Autumn	Phytolacca americana	Phytolaccaceae	Phytolacca	Perennial	1
			Parthenocissus tricuspidata	Vitaceae	Parthenocissus	Vine	5
			Setaria viridis	Poaceae	Setaria	Annual/Biennial	3
			Pleuropterus multiflorus	Polygonaceae	Pleuropterus	Vine	7
			Morus alba	Moraceae	Morus	Tree	2
	00503	Spring	Veronica hederifolia	Plantaginaceae	Veronica	Annual/Biennial	1
			Pleuropterus multiflorus	Polygonaceae	Pleuropterus	Vine	2
			Youngia japonica	Asteraceae	Youngia	Perennial	1
		Autumn	Broussonetia papyrifera	Moraceae	Broussonetia	Tree	1
			Pleuropterus multiflorus	Polygonaceae	Pleuropterus	Vine	7
			Gynostemma pentaphyllum	Cucurbitaceae	Gynostemma	Vine	20
006	00601	Spring	Broussonetia papyrifera	Moraceae	Broussonetia	Tree	1
			Pleuropterus multiflorus	Polygonaceae	Pleuropterus	Vine	1
			Pteris multifida	Pteridaceae	Pteris	Fern	19
			Trachelospermum jasminoides	Apocynaceae	Trachelospermum	Vine	1
			Ligustrum lucidum	Oleaceae	Ligustrum	Shrubs	1
		Autumn	Parthenocissus tricuspidata	Vitaceae	Parthenocissus	Vine	5
			Cyrtomium fortunei	Dryopteridaceae	Cyrtomium	Fern	1
			Pleuropterus multiflorus	Polygonaceae	Pleuropterus	Vine	1
			Pteris multifida	Pteridaceae	Pteris	Fern	13
			Causonis japonica	Vitaceae	Causonis	Vine	4
	00602	Spring	Cyrtomium fortunei	Dryopteridaceae	Cyrtomium	Fern	2
			Youngia japonica	Asteraceae	Youngia	Perennial	1
			Pteris multifida	Pteridaceae	Pteris	Fern	30
		Autumn	Parthenocissus tricuspidata	Vitaceae	Parthenocissus	Vine	10
			Cyrtomium fortunei	Dryopteridaceae	Cyrtomium	Fern	1
			Pteris multifida	Pteridaceae	Pteris	Fern	36
			Parthenocissus semicordata	Vitaceae	Parthenocissus	Vine	1
			Causonis japonica	Vitaceae	Causonis	Vine	3
	00603	Spring	Pleuropterus multiflorus	Polygonaceae	Pleuropterus	Vine	5
			Pteris multifida	Pteridaceae	Pteris	Fern	20
		Autumn	Parthenocissus tricuspidata	Vitaceae	Parthenocissus	Vine	10
			Hypodematium fordii	Hypodematiaceae	Hypodematium	Fern	1
			Causonis japonica	Vitaceae	Causonis	Vine	3
007	00701	Spring	Menispermum dauricum	Menispermaceae	Menispermum	Vine	3
			Trachelospermum jasminoides	Apocynaceae	Trachelospermum	Vine	4
			Ligustrum lucidum	Oleaceae	Ligustrum	Shrubs	1
		Autumn	Broussonetia papyrifera	Moraceae	Broussonetia	Tree	3
			Reynoutria japonica	Polygonaceae	Reynoutria	Perennial	1
			Trachelospermum jasminoides	Apocynaceae	Trachelospermum	Vine	6
			Ligustrum lucidum	Oleaceae	Ligustrum	Shrubs	1
			Vitis bryoniifolia	Vitaceae	Vitis	Vine	1
	00702	Spring	Menispermum dauricum	Menispermaceae	Menispermum	Vine	2
			Trachelospermum jasminoides	Apocynaceae	Trachelospermum	Vine	6
		Autumn	Parthenocissus tricuspidata	Vitaceae	Parthenocissus	Vine	4
			Broussonetia papyrifera	Moraceae	Broussonetia	Tree	2
			Trachelospermum jasminoides	Apocynaceae	Trachelospermum	Vine	21
	00703	Spring	Lamium amplexicaule	Lamiaceae	Lamium	Annual/Biennial	3
			Veronica hederifolia	Plantaginaceae	Veronica	Annual/Biennial	7
			Trachelospermum jasminoides	Apocynaceae	Trachelospermum	Vine	2
			Ligustrum lucidum	Oleaceae	Ligustrum	Shrubs	1
		Autumn	Broussonetia papyrifera	Moraceae	Broussonetia	Tree	4
			Acalypha australis	Euphorbiaceae	Acalypha	Annual/Biennial	5
008	00801	Spring	Broussonetia papyrifera	Moraceae	Broussonetia	Tree	2
			Pteris multifida	Pteridaceae	Pteris	Fern	23
			Ligustrum lucidum	Oleaceae	Ligustrum	Shrubs	1
			Celtis sinensis	Cannabaceae	Celtis	Tree	2
			Orychophragmus violaceus	Brassicaceae	Orychophragmus	Annual/Biennial	1
		Autumn	Pteris multifida	Pteridaceae	Pteris	Fern	4
			Ligustrum lucidum	Oleaceae	Ligustrum	Shrubs	1
			Celtis sinensis	Cannabaceae	Celtis	Tree	1
			Acalypha australis	Euphorbiaceae	Acalypha	Annual/Biennial	1
			Causonis japonica	Vitaceae	Causonis	Vine	2
	00802	Spring	Solanum lycopersicum	Solanaceae	Solanum	Annual/Biennial	1
			Pteris multifida	Pteridaceae	Pteris	Fern	18
			Chrysanthemum indicum	Asteraceae	Chrysanthemum	Perennial	2
		Autumn	Broussonetia papyrifera	Moraceae	Broussonetia	Tree	3
			Pteris multifida	Pteridaceae	Pteris	Fern	32
			Acalypha australis	Euphorbiaceae	Acalypha	Annual/Biennial	3
			Causonis japonica	Vitaceae	Causonis	Vine	6
	00803	Spring	Youngia japonica	Asteraceae	Youngia	Perennial	1
			Pteris multifida	Pteridaceae	Pteris	Fern	5
			Ligustrum lucidum	Oleaceae	Ligustrum	Shrubs	1
			Chrysanthemum indicum	Asteraceae	Chrysanthemum	Perennial	2
			Orychophragmus violaceus	Brassicaceae	Orychophragmus	Annual/Biennial	1
		Autumn	Eleutherococcus senticosus	Araliaceae	Eleutherococcus	Shrubs	1
			Broussonetia papyrifera	Moraceae	Broussonetia	Tree	1
			Pteris multifida	Pteridaceae	Pteris	Fern	13
			Causonis japonica	Vitaceae	Causonis	Vine	2
009	00901	Spring	Parthenocissus tricuspidata	Vitaceae	Parthenocissus	Vine	1
			Pteris multifida	Pteridaceae	Pteris	Fern	1
			Humulus scanden	Cannabaceae	Humulus	Vine	4
		Autumn	Parthenocissus tricuspidata	Vitaceae	Parthenocissus	Vine	12
			Causonis japonica	Vitaceae	Causonis	Vine	3
	00902	Spring	Pteris multifida	Pteridaceae	Pteris	Fern	4
		Autumn	Parthenocissus tricuspidata	Vitaceae	Parthenocissus	Vine	13
			Causonis japonica	Vitaceae	Causonis	Vine	11
	00903	Spring	Pterocarya stenoptera	Juglandaceae	Pterocarya	Tree	1
			Pteris multifida	Pteridaceae	Pteris	Fern	4
		Autumn	Broussonetia papyrifera	Moraceae	Broussonetia	Tree	2
			Pteris multifida	Pteridaceae	Pteris	Fern	3
			Acalypha australis	Euphorbiaceae	Acalypha	Annual/Biennial	7
			Boehmeria nivea	Urticaceae	Boehmeria	Shrubs	2
010	01001	Spring	Parthenocissus tricuspidata	Vitaceae	Parthenocissus	Vine	12
		Autumn	Parthenocissus tricuspidata	Vitaceae	Parthenocissus	Vine	22
	01002	Spring	Parthenocissus tricuspidata	Vitaceae	Parthenocissus	Vine	4
		Autumn	Parthenocissus tricuspidata	Vitaceae	Parthenocissus	Vine	14
	01003	Spring	Parthenocissus tricuspidata	Vitaceae	Parthenocissus	Vine	2
		Autumn	Parthenocissus tricuspidata	Vitaceae	Parthenocissus	Vine	8
011	01101	Spring	Parthenocissus tricuspidata	Vitaceae	Parthenocissus	Vine	1
			Celtis sinensis	Cannabaceae	Celtis	Tree	1
		Autumn	Parthenocissus tricuspidata	Vitaceae	Parthenocissus	Vine	8
			Commelina benghalensis	Commelinaceae	Commelina	Perennial	1
			Broussonetia papyrifera	Moraceae	Broussonetia	Tree	1
			Causonis japonica	Vitaceae	Causonis	Vine	5
	01102	Spring	Parthenocissus tricuspidata	Vitaceae	Parthenocissus	Vine	3
			Pteris multifida	Pteridaceae	Pteris	Fern	2
		Autumn	Parthenocissus tricuspidata	Vitaceae	Parthenocissus	Vine	19
			Causonis japonica	Vitaceae	Causonis	Vine	11
	01103	Spring	Lycium chinense	Solanaceae	Lycium	Shrubs	3
			Celtis sinensis	Cannabaceae	Celtis	Tree	1
			Catalpa ovata	Bignoniaceae	Catalpa	Tree	2
		Autumn	Parthenocissus tricuspidata	Vitaceae	Parthenocissus	Vine	20
			Broussonetia papyrifera	Moraceae	Broussonetia	Tree	2
012	01201	Spring	Stellaria media	Caryophyllaceae	Stellaria	Annual/Biennial	1
			Broussonetia papyrifera	Moraceae	Broussonetia	Tree	6
			Pleuropterus multiflorus	Polygonaceae	Pleuropterus	Vine	6
			Pteris multifida	Pteridaceae	Pteris	Fern	4
		Autumn	Broussonetia papyrifera	Moraceae	Broussonetia	Tree	3
			Pleuropterus multiflorus	Polygonaceae	Pleuropterus	Vine	1
			Pteris multifida	Pteridaceae	Pteris	Fern	2
			Acalypha australis	Euphorbiaceae	Acalypha	Annual/Biennial	1
			Causonis japonica	Vitaceae	Causonis	Vine	20
	01202	Spring	Veronica hederifolia	Plantaginaceae	Veronica	Annual/Biennial	4
			Stellaria media	Caryophyllaceae	Stellaria	Annual/Biennial	2
			Pteris multifida	Pteridaceae	Pteris	Fern	3
		Autumn	Pleuropterus multiflorus	Polygonaceae	Pleuropterus	Vine	3
			Pteris multifida	Pteridaceae	Pteris	Fern	2
			Causonis japonica	Vitaceae	Causonis	Vine	1
			Boehmeria nivea	Urticaceae	Boehmeria	Shrubs	4
	01203	Spring	Veronica hederifolia	Plantaginaceae	Veronica	Annual/Biennial	6
			Broussonetia papyrifera	Moraceae	Broussonetia	Tree	1
			Pleuropterus multiflorus	Polygonaceae	Pleuropterus	Vine	3
			Pteris multifida	Pteridaceae	Pteris	Fern	2
			Sonchus oleraceus	Asteraceae	Sonchus	Annual/Biennial	2
			Humulus scanden	Cannabaceae	Humulus	Vine	6
			Sedum bulbiferum	Crassulaceae	Sedum	Perennial	2
		Autumn	Pinellia ternata	Araceae	Pinellia	Perennial	1
			Broussonetia papyrifera	Moraceae	Broussonetia	Tree	1
			Pteris multifida	Pteridaceae	Pteris	Fern	3
			Taraxacum mongolicum	Asteraceae	Taraxacum	Perennial	1
			Acalypha australis	Euphorbiaceae	Acalypha	Annual/Biennial	2
	01204	Spring	Veronica hederifolia	Plantaginaceae	Veronica	Annual/Biennial	2
			Pleuropterus multiflorus	Polygonaceae	Pleuropterus	Vine	2
			Pteris multifida	Pteridaceae	Pteris	Fern	8
			Veronica polita	Plantaginaceae	Veronica	Annual/Biennial	3
		Autumn	Commelina benghalensis	Commelinaceae	Commelina	Perennial	1
			Broussonetia papyrifera	Moraceae	Broussonetia	Tree	5
			Pleuropterus multiflorus	Polygonaceae	Pleuropterus	Vine	3
			Pteris multifida	Pteridaceae	Pteris	Fern	2
			Acalypha australis	Euphorbiaceae	Acalypha	Annual/Biennial	6
			Boehmeria nivea	Urticaceae	Boehmeria	Shrubs	1
013	01301	Spring	Parthenocissus tricuspidata	Vitaceae	Parthenocissus	Vine	8
		Autumn	Parthenocissus tricuspidata	Vitaceae	Parthenocissus	Vine	20
	01302	Spring	Parthenocissus tricuspidata	Vitaceae	Parthenocissus	Vine	1
			Causonis japonica	Vitaceae	Causonis	Vine	1
		Autumn	Parthenocissus tricuspidata	Vitaceae	Parthenocissus	Vine	4
			Causonis japonica	Vitaceae	Causonis	Vine	22
	01303	Spring	Parthenocissus tricuspidata	Vitaceae	Parthenocissus	Vine	1
			Trachelospermum jasminoides	Apocynaceae	Trachelospermum	Vine	11
		Autumn	Parthenocissus tricuspidata	Vitaceae	Parthenocissus	Vine	2
			Trachelospermum jasminoides	Apocynaceae	Trachelospermum	Vine	21
014	01401	Spring	Pteris multifida	Pteridaceae	Pteris	Fern	34
			Veronica polita	Plantaginaceae	Veronica	Annual/Biennial	2
			Taraxacum mongolicum	Asteraceae	Taraxacum	Perennial	1
			Orychophragmus violaceus	Brassicaceae	Orychophragmus	Annual/Biennial	2
		Autumn	Parthenocissus tricuspidata	Vitaceae	Parthenocissus	Vine	1
			Pteris multifida	Pteridaceae	Pteris	Fern	46
			Acalypha australis	Euphorbiaceae	Acalypha	Annual/Biennial	14
	01402	Spring	Veronica hederifolia	Plantaginaceae	Veronica	Annual/Biennial	1
			Cyrtomium fortunei	Dryopteridaceae	Cyrtomium	Fern	1
			Pteris multifida	Pteridaceae	Pteris	Fern	1
			Veronica polita	Plantaginaceae	Veronica	Annual/Biennial	1
			Orychophragmus violaceus	Brassicaceae	Orychophragmus	Annual/Biennial	1
		Autumn	Broussonetia papyrifera	Moraceae	Broussonetia	Tree	7
			Solidago canadensi	Asteraceae	Solidago	Perennial	2
			Pteris multifida	Pteridaceae	Pteris	Fern	14
	01403	Spring	Veronica persica	Plantaginaceae	Veronica	Annual/Biennial	2
			Pteris multifida	Pteridaceae	Pteris	Fern	3
			Trachelospermum jasminoides	Apocynaceae	Trachelospermum	Vine	19
			Taraxacum mongolicum	Asteraceae	Taraxacum	Perennial	2
			Corydalis edulis	Papaveraceae	Corydalis	Annual/Biennial	2
		Autumn	Trachelospermum jasminoides	Apocynaceae	Trachelospermum	Vine	20
	01404	Spring	Youngia japonica	Asteraceae	Youngia	Perennial	5
			Pteris multifida	Pteridaceae	Pteris	Fern	2
			Veronica polita	Plantaginaceae	Veronica	Annual/Biennial	2
			Orychophragmus violaceus	Brassicaceae	Orychophragmus	Annual/Biennial	1
			Corydalis edulis	Papaveraceae	Corydalis	Annual/Biennial	3
		Autumn	Broussonetia papyrifera	Moraceae	Broussonetia	Tree	2
			Pteris multifida	Pteridaceae	Pteris	Fern	1
015	01501	Spring	Parthenocissus tricuspidata	Vitaceae	Parthenocissus	Vine	5
		Autumn	Parthenocissus tricuspidata	Vitaceae	Parthenocissus	Vine	13
	01502	Spring	Parthenocissus tricuspidata	Vitaceae	Parthenocissus	Vine	12
		Autumn	Parthenocissus tricuspidata	Vitaceae	Parthenocissus	Vine	28
	01503	Spring	Parthenocissus tricuspidata	Vitaceae	Parthenocissus	Vine	9
		Autumn	Parthenocissus tricuspidata	Vitaceae	Parthenocissus	Vine	22
016	01601	Spring	Parthenocissus quinquefolia	Vitaceae	Parthenocissus	Vine	7
		Autumn	Parthenocissus quinquefolia	Vitaceae	Parthenocissus	Vine	16
	01602	Spring	Parthenocissus quinquefolia	Vitaceae	Parthenocissus	Vine	3
		Autumn	Parthenocissus quinquefolia	Vitaceae	Parthenocissus	Vine	7
	01603	Spring	Parthenocissus quinquefolia	Vitaceae	Parthenocissus	Vine	10
		Autumn	Parthenocissus quinquefolia	Vitaceae	Parthenocissus	Vine	13
017	01701	Spring	Parthenocissus tricuspidata	Vitaceae	Parthenocissus	Vine	1
		Autumn	Parthenocissus tricuspidata	Vitaceae	Parthenocissus	Vine	3
	01702	Spring	Parthenocissus tricuspidata	Vitaceae	Parthenocissus	Vine	5
		Autumn	Parthenocissus tricuspidata	Vitaceae	Parthenocissus	Vine	13
	01703	Spring	Parthenocissus tricuspidata	Vitaceae	Parthenocissus	Vine	4
		Autumn	Parthenocissus tricuspidata	Vitaceae	Parthenocissus	Vine	9
018	01801	Spring	Parthenocissus tricuspidata	Vitaceae	Parthenocissus	Vine	9
			Causonis japonica	Vitaceae	Causonis	Vine	1
		Autumn	Parthenocissus tricuspidata	Vitaceae	Parthenocissus	Vine	20
			Causonis japonica	Vitaceae	Causonis	Vine	1
	01802	Spring	Parthenocissus tricuspidata	Vitaceae	Parthenocissus	Vine	5
		Autumn	Parthenocissus tricuspidata	Vitaceae	Parthenocissus	Vine	9
	01803	Spring	Parthenocissus tricuspidata	Vitaceae	Parthenocissus	Vine	2
		Autumn	Parthenocissus tricuspidata	Vitaceae	Parthenocissus	Vine	4
019	01901	Spring	Veronica hederifolia	Plantaginaceae	Veronica	Annual/Biennial	1
			Youngia japonica	Asteraceae	Youngia	Perennial	3
			Pteris multifida	Pteridaceae	Pteris	Fern	3
			Trachelospermum jasminoides	Apocynaceae	Trachelospermum	Vine	3
			Camphora officinarum	Lauraceae	Cinnamomum	Tree	5
		Autumn	Broussonetia papyrifera	Moraceae	Broussonetia	Tree	2
			Pteris multifida	Pteridaceae	Pteris	Fern	1
			Acer tataricum	Sapindaceae	Acer	Tree	1
			Solanum nigrum	Solanaceae	Solanum	Annual/Biennial	1
			Acalypha australis	Euphorbiaceae	Acalypha	Annual/Biennial	4
	01902	Spring	Veronica hederifolia	Plantaginaceae	Veronica	Annual/Biennial	2
			Lycium chinense	Solanaceae	Lycium	Shrubs	1
			Pteris multifida	Pteridaceae	Pteris	Fern	4
			Trachelospermum jasminoides	Apocynaceae	Trachelospermum	Vine	2
			Oxalis corniculata	Oxalidaceae	Oxalis	Perennial	12
		Autumn	Ailanthus altissima	Simaroubaceae	Ailanthus	Tree	1
			Pteris multifida	Pteridaceae	Pteris	Fern	3
			Ligustrum lucidum	Oleaceae	Ligustrum	Shrubs	6
			Bischofia javanica	Phyllanthaceae	Bischofia	Tree	1
			Acalypha australis	Euphorbiaceae	Acalypha	Annual/Biennial	2
	01903	Spring	Veronica hederifolia	Plantaginaceae	Veronica	Annual/Biennial	14
			Lycium chinense	Solanaceae	Lycium	Shrubs	1
			Solidago canadensi	Asteraceae	Solidago	Perennial	1
		Autumn	Commelina benghalensis	Commelinaceae	Commelina	Perennial	1
			Setaria viridis	Poaceae	Setaria	Annual/Biennial	1
			Trachelospermum jasminoides	Apocynaceae	Trachelospermum	Vine	10
			Acalypha australis	Euphorbiaceae	Acalypha	Annual/Biennial	1
			Causonis japonica	Vitaceae	Causonis	Vine	5
	01904	Spring	Veronica hederifolia	Plantaginaceae	Veronica	Annual/Biennial	1
			Crepidiastrum sonchifolium	Asteraceae	Crepidiastrum	Perennial	1
			Pteris multifida	Pteridaceae	Pteris	Fern	2
			Galium spurium	Rubiaceae	Galium	Annual/Biennial	2
			Oxalis corniculata	Oxalidaceae	Oxalis	Perennial	1
		Autumn	Pinellia ternata	Araceae	Pinellia	Perennial	1
			Pteris multifida	Pteridaceae	Pteris	Fern	5
			Acalypha australis	Euphorbiaceae	Acalypha	Annual/Biennial	1
020	02001	Spring	Veronica persica	Plantaginaceae	Veronica	Annual/Biennial	1
			Veronica hederifolia	Plantaginaceae	Veronica	Annual/Biennial	3
			Broussonetia papyrifera	Moraceae	Broussonetia	Tree	1
			Youngia japonica	Asteraceae	Youngia	Perennial	1
			Brassica juncea	Brassicaceae	Brassica	Annual/Biennial	1
			Pteris multifida	Pteridaceae	Pteris	Fern	11
			Commelina communis	Commelinaceae	Commelina	Annual/Biennial	1
			Oxalis corniculata	Oxalidaceae	Oxalis	Perennial	1
		Autumn	Parthenocissus tricuspidata	Vitaceae	Parthenocissus	Vine	4
			Broussonetia papyrifera	Moraceae	Broussonetia	Tree	10
			Solidago canadensi	Asteraceae	Solidago	Perennial	1
			Pteris multifida	Pteridaceae	Pteris	Fern	9
			Digitaria sanguinalis	Poaceae	Digitaria	Annual/Biennial	1
	02002	Spring	Veronica hederifolia	Plantaginaceae	Veronica	Annual/Biennial	1
			Broussonetia papyrifera	Moraceae	Broussonetia	Tree	1
			Pteris multifida	Pteridaceae	Pteris	Fern	15
			Humulus scanden	Cannabaceae	Humulus	Vine	1
			Morus alba	Moraceae	Morus	Tree	2
		Autumn	Setaria viridis	Poaceae	Setaria	Annual/Biennial	2
			Gynostemma pentaphyllum	Cucurbitaceae	Gynostemma	Vine	1
			Pteris multifida	Pteridaceae	Pteris	Fern	6
			Digitaria sanguinalis	Poaceae	Digitaria	Annual/Biennial	1
			Acalypha australis	Euphorbiaceae	Acalypha	Annual/Biennial	2
	02003	Spring	Lamium amplexicaule	Lamiaceae	Lamium	Annual/Biennial	2
			Veronica hederifolia	Plantaginaceae	Veronica	Annual/Biennial	1
			Broussonetia papyrifera	Moraceae	Broussonetia	Tree	4
			Pteris multifida	Pteridaceae	Pteris	Fern	10
			Humulus scanden	Cannabaceae	Humulus	Vine	3
			Morus alba	Moraceae	Morus	Tree	1
			Erigeron canadensis	Asteraceae	Erigeron	Annual/Biennial	1
			Oxalis corniculata	Oxalidaceae	Oxalis	Perennial	3
		Autumn	Setaria viridis	Poaceae	Setaria	Annual/Biennial	2
			Pteris multifida	Pteridaceae	Pteris	Fern	8
			Humulus scanden	Cannabaceae	Humulus	Vine	4
			Digitaria sanguinalis	Poaceae	Digitaria	Annual/Biennial	1
			Morus alba	Moraceae	Morus	Tree	1
			Causonis japonica	Vitaceae	Causonis	Vine	2
	02004	Spring	Veronica hederifolia	Plantaginaceae	Veronica	Annual/Biennial	2
			Broussonetia papyrifera	Moraceae	Broussonetia	Tree	1
			Oxalis corymbosa	Oxalidaceae	Oxalis	Perennial	1
			Pteris multifida	Pteridaceae	Pteris	Fern	2
			Humulus scanden	Cannabaceae	Humulus	Vine	2
			Artemisia eriopoda	Asteraceae	Artemisia	Perennial	1
			Geranium carolinianum	Geraniaceae	Geranium	Annual/Biennial	1
			Galium spurium	Rubiaceae	Galium	Annual/Biennial	2
		Autumn	Setaria viridis	Poaceae	Setaria	Annual/Biennial	2
			Broussonetia papyrifera	Moraceae	Broussonetia	Tree	1
			Campsis radicans	Bignoniaceae	Campsis	Vine	2
021	02101	Spring	Parthenocissus tricuspidata	Vitaceae	Parthenocissus	Vine	2
			Galium spurium	Rubiaceae	Galium	Annual/Biennial	2
		Autumn	Pleuropterus multiflorus	Polygonaceae	Pleuropterus	Vine	1
			Campsis grandiflora	Bignoniaceae	Campsis	Vine	1
			Humulus scanden	Cannabaceae	Humulus	Vine	2
			Causonis japonica	Vitaceae	Causonis	Vine	2
	02102	Spring	Veronica hederifolia	Plantaginaceae	Veronica	Annual/Biennial	2
			Parthenocissus tricuspidata	Vitaceae	Parthenocissus	Vine	3
		Autumn	Parthenocissus tricuspidata	Vitaceae	Parthenocissus	Vine	4
			Pleuropterus multiflorus	Polygonaceae	Pleuropterus	Vine	7
			Campsis grandiflora	Bignoniaceae	Campsis	Vine	1
			Humulus scanden	Cannabaceae	Humulus	Vine	2
	02103	Spring	Lamium amplexicaule	Lamiaceae	Lamium	Annual/Biennial	1
			Veronica hederifolia	Plantaginaceae	Veronica	Annual/Biennial	1
		Autumn	Parthenocissus tricuspidata	Vitaceae	Parthenocissus	Vine	14
			Campsis grandiflora	Bignoniaceae	Campsis	Vine	3
			Humulus scanden	Cannabaceae	Humulus	Vine	1
022	02201	Spring	Solanum lyratum	Solanaceae	Solanum	Vine	2
			Lamium amplexicaule	Lamiaceae	Lamium	Annual/Biennial	6
			Veronica hederifolia	Plantaginaceae	Veronica	Annual/Biennial	23
			Lycium chinense	Solanaceae	Lycium	Shrubs	3
			Broussonetia papyrifera	Moraceae	Broussonetia	Tree	3
			Pleuropterus multiflorus	Polygonaceae	Pleuropterus	Vine	12
			Youngia japonica	Asteraceae	Youngia	Perennial	1
			Chrysanthemum indicum	Asteraceae	Chrysanthemum	Perennial	3
			Corydalis edulis	Papaveraceae	Corydalis	Annual/Biennial	3
		Autumn	Broussonetia papyrifera	Moraceae	Broussonetia	Tree	4
			Pleuropterus multiflorus	Polygonaceae	Pleuropterus	Vine	4
			Youngia japonica	Asteraceae	Youngia	Perennial	1
			Pteris multifida	Pteridaceae	Pteris	Fern	18
			Chrysanthemum indicum	Asteraceae	Chrysanthemum	Perennial	3
	02202	Spring	Lamium amplexicaule	Lamiaceae	Lamium	Annual/Biennial	5
			Veronica hederifolia	Plantaginaceae	Veronica	Annual/Biennial	17
			Broussonetia papyrifera	Moraceae	Broussonetia	Tree	5
			Pleuropterus multiflorus	Polygonaceae	Pleuropterus	Vine	9
			Crepidiastrum sonchifolium	Asteraceae	Crepidiastrum	Perennial	5
			Pteris multifida	Pteridaceae	Pteris	Fern	1
			Veronica polita	Plantaginaceae	Veronica	Annual/Biennial	2
			Adiantum capillus-veneris	Pteridaceae	Adiantum	Fern	1
			Cestrum nocturnum	Solanaceae	Cestrum	Shrubs	1
		Autumn	Broussonetia papyrifera	Moraceae	Broussonetia	Tree	2
			Pleuropterus multiflorus	Polygonaceae	Pleuropterus	Vine	3
			Morus rubra	Moraceae	Morus	Tree	5
			Pteris multifida	Pteridaceae	Pteris	Fern	23
			Zelkova serrata	Ulmaceae	Zelkova	Tree	1
			Ligustrum lucidum	Oleaceae	Ligustrum	Shrubs	1
			Celtis sinensis	Cannabaceae	Celtis	Tree	1
	02203	Spring	Lamium amplexicaule	Lamiaceae	Lamium	Annual/Biennial	2
			Veronica hederifolia	Plantaginaceae	Veronica	Annual/Biennial	18
			Broussonetia papyrifera	Moraceae	Broussonetia	Tree	3
			Pleuropterus multiflorus	Polygonaceae	Pleuropterus	Vine	12
			Crepidiastrum sonchifolium	Asteraceae	Crepidiastrum	Perennial	5
			Pteris multifida	Pteridaceae	Pteris	Fern	1
			Corydalis edulis	Papaveraceae	Corydalis	Annual/Biennial	11
		Autumn	Parthenocissus tricuspidata	Vitaceae	Parthenocissus	Vine	3
			Broussonetia papyrifera	Moraceae	Broussonetia	Tree	3
			Pleuropterus multiflorus	Polygonaceae	Pleuropterus	Vine	14
			Pteris multifida	Pteridaceae	Pteris	Fern	34
			Zelkova serrata	Ulmaceae	Zelkova	Tree	1
	02204	Spring	Lamium amplexicaule	Lamiaceae	Lamium	Annual/Biennial	7
			Veronica hederifolia	Plantaginaceae	Veronica	Annual/Biennial	15
			Crepidiastrum sonchifolium	Asteraceae	Crepidiastrum	Perennial	3
			Brassica juncea	Brassicaceae	Brassica	Annual/Biennial	2
			Pteris multifida	Pteridaceae	Pteris	Fern	9
			Corydalis edulis	Papaveraceae	Corydalis	Annual/Biennial	27
		Autumn	Commelina benghalensis	Commelinaceae	Commelina	Perennial	1
			Cynodon dactylon	Poaceae	Cynodon	Perennial	3
			Broussonetia papyrifera	Moraceae	Broussonetia	Tree	5
			Pleuropterus multiflorus	Polygonaceae	Pleuropterus	Vine	1
			Causonis japonica	Vitaceae	Causonis	Vine	5
023	02301	Spring	Trachelospermum jasminoides	Apocynaceae	Trachelospermum	Vine	11
		Autumn	Trachelospermum jasminoides	Apocynaceae	Trachelospermum	Vine	26
	02302	Spring	Parthenocissus tricuspidata	Vitaceae	Parthenocissus	Vine	1
			Broussonetia papyrifera	Moraceae	Broussonetia	Tree	1
			Trachelospermum jasminoides	Apocynaceae	Trachelospermum	Vine	9
		Autumn	Parthenocissus tricuspidata	Vitaceae	Parthenocissus	Vine	1
			Broussonetia papyrifera	Moraceae	Broussonetia	Tree	2
			Trachelospermum jasminoides	Apocynaceae	Trachelospermum	Vine	20
			Humulus scanden	Cannabaceae	Humulus	Vine	1
	02303	Spring	Trachelospermum jasminoides	Apocynaceae	Trachelospermum	Vine	11
			Morus alba	Moraceae	Morus	Tree	1
		Autumn	Parthenocissus tricuspidata	Vitaceae	Parthenocissus	Vine	2
			Trachelospermum jasminoides	Apocynaceae	Trachelospermum	Vine	20
			Morus alba	Moraceae	Morus	Tree	1
024	02401	Spring	Parthenocissus tricuspidata	Vitaceae	Parthenocissus	Vine	10
		Autumn	Parthenocissus tricuspidata	Vitaceae	Parthenocissus	Vine	20
	02402	Spring	Parthenocissus tricuspidata	Vitaceae	Parthenocissus	Vine	6
			Humulus scanden	Cannabaceae	Humulus	Vine	1
		Autumn	Parthenocissus tricuspidata	Vitaceae	Parthenocissus	Vine	13
			Humulus scanden	Cannabaceae	Humulus	Vine	2
	02403	Spring	Parthenocissus tricuspidata	Vitaceae	Parthenocissus	Vine	13
		Autumn	Parthenocissus tricuspidata	Vitaceae	Parthenocissus	Vine	25
025	02501	Spring	Parthenocissus tricuspidata	Vitaceae	Parthenocissus	Vine	8
		Autumn	Parthenocissus tricuspidata	Vitaceae	Parthenocissus	Vine	17
	02502	Spring	Parthenocissus tricuspidata	Vitaceae	Parthenocissus	Vine	11
		Autumn	Parthenocissus tricuspidata	Vitaceae	Parthenocissus	Vine	22
	02503	Spring	Parthenocissus tricuspidata	Vitaceae	Parthenocissus	Vine	5
		Autumn	Parthenocissus tricuspidata	Vitaceae	Parthenocissus	Vine	10
026	02601	Spring	Euonymus fortunei	Celastraceae	Euonymus	Vine	1
			Hypodematium fordii	Hypodematiaceae	Hypodematium	Fern	1
			Pleuropterus multiflorus	Polygonaceae	Pleuropterus	Vine	2
			Glechoma longituba	Lamiaceae	Glechoma	Perennial	1
			Sonchus oleraceus	Asteraceae	Sonchus	Annual/Biennial	1
			Trachelospermum jasminoides	Apocynaceae	Trachelospermum	Vine	5
			Corydalis edulis	Papaveraceae	Corydalis	Annual/Biennial	15
			Oxalis corniculata	Oxalidaceae	Oxalis	Perennial	1
		Autumn	Hypodematium fordii	Hypodematiaceae	Hypodematium	Fern	3
			Youngia japonica	Asteraceae	Youngia	Perennial	2
			Arthraxon hispidus	Poaceae	Arthraxon	Annual/Biennial	8
			Sageretia thea	Rhamnaceae	Sageretia	Shrubs	1
			Chrysanthemum indicum	Asteraceae	Chrysanthemum	Perennial	1
			Corydalis eduli	Papaveraceae	Corydalis	Annual/Biennial	4
	02602	Spring	Pleuropterus multiflorus	Polygonaceae	Pleuropterus	Vine	3
			Youngia japonica	Asteraceae	Youngia	Perennial	1
			Pteris multifida	Pteridaceae	Pteris	Fern	1
			Trachelospermum jasminoides	Apocynaceae	Trachelospermum	Vine	10
			Camphora officinarum	Lauraceae	Cinnamomum	Tree	1
			Orychophragmus violaceus	Brassicaceae	Orychophragmus	Annual/Biennial	5
			Corydalis edulis	Papaveraceae	Corydalis	Annual/Biennial	6
		Autumn	Pleuropterus multiflorus	Polygonaceae	Pleuropterus	Vine	1
			Youngia japonica	Asteraceae	Youngia	Perennial	1
			Arthraxon hispidus	Poaceae	Arthraxon	Annual/Biennial	2
			Pteris multifida	Pteridaceae	Pteris	Fern	1
			Vitex negundo	Lamiaceae	Vitex	Shrubs	3
			Camphora officinarum	Lauraceae	Cinnamomum	Tree	1
			Corydalis eduli	Papaveraceae	Corydalis	Annual/Biennial	4
	02603	Spring	Cyrtomium fortunei	Dryopteridaceae	Cyrtomium	Fern	1
			Pleuropterus multiflorus	Polygonaceae	Pleuropterus	Vine	8
			Youngia japonica	Asteraceae	Youngia	Perennial	1
			Glechoma longituba	Lamiaceae	Glechoma	Perennial	1
			Pteris multifida	Pteridaceae	Pteris	Fern	5
			Chenopodium album	Amaranthaceae	Chenopodium	Annual/Biennial	1
			Trachelospermum jasminoides	Apocynaceae	Trachelospermum	Vine	8
			Morus alba	Moraceae	Morus	Tree	2
			Corydalis edulis	Papaveraceae	Corydalis	Annual/Biennial	11
		Autumn	Paulownia fortunei	Paulowniaceae	Paulownia	Tree	1
			Hypodematium fordii	Hypodematiaceae	Hypodematium	Fern	29
			Cyrtomium fortunei	Dryopteridaceae	Cyrtomium	Fern	1
			Arthraxon hispidus	Poaceae	Arthraxon	Annual/Biennial	7
			Pteris multifida	Pteridaceae	Pteris	Fern	3
			Chrysanthemum indicum	Asteraceae	Chrysanthemum	Perennial	2
			Corydalis eduli	Papaveraceae	Corydalis	Annual/Biennial	4
	02604	Spring	Hypodematium fordii	Hypodematiaceae	Hypodematium	Fern	8
			Broussonetia papyrifera	Moraceae	Broussonetia	Tree	5
			Pleuropterus multiflorus	Polygonaceae	Pleuropterus	Vine	3
			Glechoma longituba	Lamiaceae	Glechoma	Perennial	3
			Pteris multifida	Pteridaceae	Pteris	Fern	2
			Corydalis edulis	Papaveraceae	Corydalis	Annual/Biennial	14
		Autumn	Hypodematium fordii	Hypodematiaceae	Hypodematium	Fern	31
			Pleuropterus multiflorus	Polygonaceae	Pleuropterus	Vine	1
			Youngia japonica	Asteraceae	Youngia	Perennial	2
			Arthraxon hispidus	Poaceae	Arthraxon	Annual/Biennial	16
			Corydalis eduli	Papaveraceae	Corydalis	Annual/Biennial	7
027	02701	Spring	Ficus pumila	Moraceae	Ficus	Shrubs	2
			Hypodematium fordii	Hypodematiaceae	Hypodematium	Fern	6
			Pteris multifida	Pteridaceae	Pteris	Fern	4
			Trachelospermum jasminoides	Apocynaceae	Trachelospermum	Vine	3
			Akebia quinata	Lardizabalaceae	Akebia	Vine	1
			Ixeris chinensis	Asteraceae	Ixeris	Perennial	3
			Corydalis edulis	Papaveraceae	Corydalis	Annual/Biennial	11
		Autumn	Hypodematium fordii	Hypodematiaceae	Hypodematium	Fern	14
			Cyrtomium fortunei	Dryopteridaceae	Cyrtomium	Fern	12
			Pleuropterus multiflorus	Polygonaceae	Pleuropterus	Vine	1
			Youngia japonica	Asteraceae	Youngia	Perennial	3
			Arthraxon hispidus	Poaceae	Arthraxon	Annual/Biennial	25
			Pteris multifida	Pteridaceae	Pteris	Fern	5
			Sonchus oleraceus	Asteraceae	Sonchus	Annual/Biennial	7
			Chrysanthemum indicum	Asteraceae	Chrysanthemum	Perennial	2
			Corydalis eduli	Papaveraceae	Corydalis	Annual/Biennial	7
	02702	Spring	Broussonetia papyrifera	Moraceae	Broussonetia	Tree	3
			Youngia japonica	Asteraceae	Youngia	Perennial	1
			Glechoma longituba	Lamiaceae	Glechoma	Perennial	3
			Pteris multifida	Pteridaceae	Pteris	Fern	6
			Rubus hirsutus	Rosaceae	Rubus	Shrubs	2
			Corydalis edulis	Papaveraceae	Corydalis	Annual/Biennial	8
		Autumn	Lamium amplexicaule	Lamiaceae	Lamium	Annual/Biennial	1
			Robinia pseudoacacia	Fabaceae	Robinia	Tree	2
			Hypodematium fordii	Hypodematiaceae	Hypodematium	Fern	32
			Cyrtomium fortunei	Dryopteridaceae	Cyrtomium	Fern	6
			Youngia japonica	Asteraceae	Youngia	Perennial	2
			Arthraxon hispidus	Poaceae	Arthraxon	Annual/Biennial	17
			Pteris multifida	Pteridaceae	Pteris	Fern	2
			Chrysanthemum indicum	Asteraceae	Chrysanthemum	Perennial	1
			Boehmeria nivea	Urticaceae	Boehmeria	Shrubs	1
	02703	Spring	Hypodematium fordii	Hypodematiaceae	Hypodematium	Fern	5
			Pleuropterus multiflorus	Polygonaceae	Pleuropterus	Vine	1
			Youngia japonica	Asteraceae	Youngia	Perennial	5
			Pteris multifida	Pteridaceae	Pteris	Fern	9
			Sonchus oleraceus	Asteraceae	Sonchus	Annual/Biennial	2
			Camphora officinarum	Lauraceae	Cinnamomum	Tree	1
			Corydalis edulis	Papaveraceae	Corydalis	Annual/Biennial	14
		Autumn	Lactuca indica	Asteraceae	Lactuca	Annual/Biennial	1
			Hypodematium fordii	Hypodematiaceae	Hypodematium	Fern	28
			Pleuropterus multiflorus	Polygonaceae	Pleuropterus	Vine	1
			Youngia japonica	Asteraceae	Youngia	Perennial	1
			Arthraxon hispidus	Poaceae	Arthraxon	Annual/Biennial	8
			Vitex negundo	Lamiaceae	Vitex	Shrubs	2
			Corydalis eduli	Papaveraceae	Corydalis	Annual/Biennial	2
	02704	Spring	Hypodematium fordii	Hypodematiaceae	Hypodematium	Fern	12
			Youngia japonica	Asteraceae	Youngia	Perennial	6
			Pteris multifida	Pteridaceae	Pteris	Fern	11
			Trachelospermum jasminoides	Apocynaceae	Trachelospermum	Vine	8
			Akebia quinata	Lardizabalaceae	Akebia	Vine	2
			Corydalis edulis	Papaveraceae	Corydalis	Annual/Biennial	13
		Autumn	Phytolacca americana	Phytolaccaceae	Phytolacca	Perennial	1
			Hypodematium fordii	Hypodematiaceae	Hypodematium	Fern	15
			Pleuropterus multiflorus	Polygonaceae	Pleuropterus	Vine	1
			Pteris multifida	Pteridaceae	Pteris	Fern	5
			Corydalis eduli	Papaveraceae	Corydalis	Annual/Biennial	2
028	02801	Spring	Youngia japonica	Asteraceae	Youngia	Perennial	1
			Pteris multifida	Pteridaceae	Pteris	Fern	2
			Trachelospermum jasminoides	Apocynaceae	Trachelospermum	Vine	2
			Carex breviculmis	Cyperaceae	Carex	Perennial	2
			Semiaquilegia adoxoides	Ranunculaceae	Semiaquilegia	Perennial	2
			Corydalis edulis	Papaveraceae	Corydalis	Annual/Biennial	4
		Autumn	Broussonetia papyrifera	Moraceae	Broussonetia	Tree	2
			Youngia japonica	Asteraceae	Youngia	Perennial	2
			Pteris multifida	Pteridaceae	Pteris	Fern	4
			Ophiopogon japonicus	Asparagaceae	Ophiopogon	Perennial	2
			Boehmeria nivea	Urticaceae	Boehmeria	Shrubs	1
	02802	Spring	Bothriospermum chinense	Boraginaceae	Bothriospermum	Annual/Biennial	3
			Broussonetia papyrifera	Moraceae	Broussonetia	Tree	3
			Pteris multifida	Pteridaceae	Pteris	Fern	3
			Solanum nigrum	Solanaceae	Solanum	Annual/Biennial	1
			Trachelospermum jasminoides	Apocynaceae	Trachelospermum	Vine	2
			Carex breviculmis	Cyperaceae	Carex	Perennial	3
			Corydalis edulis	Papaveraceae	Corydalis	Annual/Biennial	8
		Autumn	Broussonetia papyrifera	Moraceae	Broussonetia	Tree	2
			Pteris multifida	Pteridaceae	Pteris	Fern	2
			Solanum nigrum	Solanaceae	Solanum	Annual/Biennial	2
			Ophiopogon japonicus	Asparagaceae	Ophiopogon	Perennial	4
			Boehmeria nivea	Urticaceae	Boehmeria	Shrubs	2
	02803	Spring	Bothriospermum chinense	Boraginaceae	Bothriospermum	Annual/Biennial	3
			Broussonetia papyrifera	Moraceae	Broussonetia	Tree	2
			Cyrtomium fortunei	Dryopteridaceae	Cyrtomium	Fern	1
			Youngia japonica	Asteraceae	Youngia	Perennial	2
			Carex breviculmis	Cyperaceae	Carex	Perennial	2
			Semiaquilegia adoxoides	Ranunculaceae	Semiaquilegia	Perennial	1
			Corydalis edulis	Papaveraceae	Corydalis	Annual/Biennial	6
		Autumn	Phytolacca americana	Phytolaccaceae	Phytolacca	Perennial	1
			Broussonetia papyrifera	Moraceae	Broussonetia	Tree	1
			Cyrtomium fortunei	Dryopteridaceae	Cyrtomium	Fern	1
			Youngia japonica	Asteraceae	Youngia	Perennial	1
			Boehmeria nivea	Urticaceae	Boehmeria	Shrubs	1
029	02901	Spring	Bothriospermum chinense	Boraginaceae	Bothriospermum	Annual/Biennial	2
			Broussonetia papyrifera	Moraceae	Broussonetia	Tree	3
			Pleuropterus multiflorus	Polygonaceae	Pleuropterus	Vine	2
			Youngia japonica	Asteraceae	Youngia	Perennial	1
			Sonchus oleraceus	Asteraceae	Sonchus	Annual/Biennial	4
			Corydalis edulis	Papaveraceae	Corydalis	Annual/Biennial	6
		Autumn	Cardiospermum halicacabum	Sapindaceae	Cardiospermum	Vine	1
			Broussonetia papyrifera	Moraceae	Broussonetia	Tree	5
			Pleuropterus multiflorus	Polygonaceae	Pleuropterus	Vine	1
			Ixeris chinensis	Asteraceae	Ixeris	Perennial	2
	02902	Spring	Lamium amplexicaule	Lamiaceae	Lamium	Annual/Biennial	6
			Broussonetia papyrifera	Moraceae	Broussonetia	Tree	2
			Pleuropterus multiflorus	Polygonaceae	Pleuropterus	Vine	1
			Youngia japonica	Asteraceae	Youngia	Perennial	2
			Sonchus oleraceus	Asteraceae	Sonchus	Annual/Biennial	1
			Solanum nigrum	Solanaceae	Solanum	Annual/Biennial	4
			Humulus scanden	Cannabaceae	Humulus	Vine	1
			Corydalis edulis	Papaveraceae	Corydalis	Annual/Biennial	6
		Autumn	Broussonetia papyrifera	Moraceae	Broussonetia	Tree	4
			Acalypha australis	Euphorbiaceae	Acalypha	Annual/Biennial	3
	02903	Spring	Broussonetia papyrifera	Moraceae	Broussonetia	Tree	2
			Youngia japonica	Asteraceae	Youngia	Perennial	2
			Rubus parvifolius	Rosaceae	Rubus	Shrubs	1
			Melissa officinalis	Lamiaceae	Melissa	Perennial	1
			Corydalis edulis	Papaveraceae	Corydalis	Annual/Biennial	4
		Autumn	Parthenocissus tricuspidata	Vitaceae	Parthenocissus	Vine	5
			Broussonetia papyrifera	Moraceae	Broussonetia	Tree	1
			Humulus scanden	Cannabaceae	Humulus	Vine	1
	02904	Spring	Bothriospermum chinense	Boraginaceae	Bothriospermum	Annual/Biennial	2
			Lamium amplexicaule	Lamiaceae	Lamium	Annual/Biennial	2
			Stellaria media	Caryophyllaceae	Stellaria	Annual/Biennial	3
			Broussonetia papyrifera	Moraceae	Broussonetia	Tree	4
			Youngia japonica	Asteraceae	Youngia	Perennial	5
			Pteris multifida	Pteridaceae	Pteris	Fern	6
			Sonchus oleraceus	Asteraceae	Sonchus	Annual/Biennial	1
			Trachelospermum jasminoides	Apocynaceae	Trachelospermum	Vine	12
			Orychophragmus violaceus	Brassicaceae	Orychophragmus	Annual/Biennial	4
			Corydalis edulis	Papaveraceae	Corydalis	Annual/Biennial	14
		Autumn	Plantago major	Plantaginaceae	Plantago	Perennial	1
			Setaria viridis	Poaceae	Setaria	Annual/Biennial	5
			Broussonetia papyrifera	Moraceae	Broussonetia	Tree	7
			Pteris multifida	Pteridaceae	Pteris	Fern	7
			Thalictrum aquilegiifolium	Ranunculaceae	Thalictrum	Perennial	2
			Acalypha australis	Euphorbiaceae	Acalypha	Annual/Biennial	4
030	03001	Spring	Veronica hederifolia	Plantaginaceae	Veronica	Annual/Biennial	2
			Bothriospermum secundum	Boraginaceae	Bothriospermum	Annual/Biennial	5
			Stellaria media	Caryophyllaceae	Stellaria	Annual/Biennial	2
			Glechoma longituba	Lamiaceae	Glechoma	Perennial	3
			Pteris multifida	Pteridaceae	Pteris	Fern	3
			Semiaquilegia adoxoides	Ranunculaceae	Semiaquilegia	Perennial	2
			Corydalis edulis	Papaveraceae	Corydalis	Annual/Biennial	5
		Autumn	Phytolacca americana	Phytolaccaceae	Phytolacca	Perennial	1
			Broussonetia papyrifera	Moraceae	Broussonetia	Tree	5
			Pleuropterus multiflorus	Polygonaceae	Pleuropterus	Vine	4
			Pteris multifida	Pteridaceae	Pteris	Fern	15
			Vitex negundo	Lamiaceae	Vitex	Shrubs	1
			Adiantum capillus-veneris	Pteridaceae	Adiantum	Fern	5
			Orychophragmus violaceus	Brassicaceae	Orychophragmus	Annual/Biennial	1
	03002	Spring	Bothriospermum secundum	Boraginaceae	Bothriospermum	Annual/Biennial	9
			Stellaria media	Caryophyllaceae	Stellaria	Annual/Biennial	4
			Broussonetia papyrifera	Moraceae	Broussonetia	Tree	3
			Youngia japonica	Asteraceae	Youngia	Perennial	3
			Pteris multifida	Pteridaceae	Pteris	Fern	13
			Semiaquilegia adoxoides	Ranunculaceae	Semiaquilegia	Perennial	9
			Cardamine flexuosa	Brassicaceae	Cardamine	Annual/Biennial	9
		Autumn	Phytolacca americana	Phytolaccaceae	Phytolacca	Perennial	1
			Broussonetia papyrifera	Moraceae	Broussonetia	Tree	2
			Cyrtomium fortunei	Dryopteridaceae	Cyrtomium	Fern	2
			Pteris multifida	Pteridaceae	Pteris	Fern	24
			Celtis sinensis	Cannabaceae	Celtis	Tree	2
			Thalictrum aquilegiifolium	Ranunculaceae	Thalictrum	Perennial	1
			Boehmeria nivea	Urticaceae	Boehmeria	Shrubs	1
	03003	Spring	Bothriospermum chinense	Boraginaceae	Bothriospermum	Annual/Biennial	1
			Lamium amplexicaule	Lamiaceae	Lamium	Annual/Biennial	1
			Stellaria media	Caryophyllaceae	Stellaria	Annual/Biennial	5
			Cyrtomium fortunei	Dryopteridaceae	Cyrtomium	Fern	2
			Pteris multifida	Pteridaceae	Pteris	Fern	57
			Rubus hirsutus	Rosaceae	Rubus	Shrubs	1
			Semiaquilegia adoxoides	Ranunculaceae	Semiaquilegia	Perennial	4
			Cardamine flexuosa	Brassicaceae	Cardamine	Annual/Biennial	2
			Corydalis edulis	Papaveraceae	Corydalis	Annual/Biennial	3
		Autumn	Ailanthus altissima	Simaroubaceae	Ailanthus	Tree	1
			Cyrtomium fortunei	Dryopteridaceae	Cyrtomium	Fern	2
			Pinellia pedatisecta	Araceae	Pinellia	Perennial	1
			Pteris multifida	Pteridaceae	Pteris	Fern	33
			Thalictrum aquilegiifolium	Ranunculaceae	Thalictrum	Perennial	1
031	03101	Spring	Cyrtomium fortunei	Dryopteridaceae	Cyrtomium	Fern	1
			Youngia japonica	Asteraceae	Youngia	Perennial	2
			Pteris multifida	Pteridaceae	Pteris	Fern	21
			Rubus parvifolius	Rosaceae	Rubus	Shrubs	1
			Lonicera japonica	Caprifoliaceae	Lonicera	Vine	1
			Ulmus pumila	Ulmaceae	Ulmus	Tree	1
		Autumn	Pleuropterus multiflorus	Polygonaceae	Pleuropterus	Vine	1
			Youngia japonica	Asteraceae	Youngia	Perennial	3
			Forsythia viridissima	Oleaceae	Forsythia	Shrubs	1
			Pteris multifida	Pteridaceae	Pteris	Fern	6
			Thalictrum aquilegiifolium	Ranunculaceae	Thalictrum	Perennial	1
			Acalypha australis	Euphorbiaceae	Acalypha	Annual/Biennial	3
			Boehmeria nivea	Urticaceae	Boehmeria	Shrubs	3
	03102	Spring	Veronica hederifolia	Plantaginaceae	Veronica	Annual/Biennial	1
			Broussonetia papyrifera	Moraceae	Broussonetia	Tree	5
			Pleuropterus multiflorus	Polygonaceae	Pleuropterus	Vine	1
			Youngia japonica	Asteraceae	Youngia	Perennial	3
			Pteris multifida	Pteridaceae	Pteris	Fern	27
			Ulmus parvifolia	Ulmaceae	Ulmus	Tree	1
			Ligustrum lucidum	Oleaceae	Ligustrum	Shrubs	1
		Autumn	Platanus acerifolia	Platanaceae	Platanus	Tree	1
			Broussonetia papyrifera	Moraceae	Broussonetia	Tree	3
			Lygodium japonicum	Lygodiaceae	Lygodium	Perennial	1
			Pleuropterus multiflorus	Polygonaceae	Pleuropterus	Vine	1
			Morus rubra	Moraceae	Morus	Tree	1
			Pteris multifida	Pteridaceae	Pteris	Fern	39
			Rubus hirsutus	Rosaceae	Rubus	Shrubs	2
			Lonicera japonica	Caprifoliaceae	Lonicera	Vine	1
			Viburnum awabuki	Adoxaceae	Viburnum	Shrubs	1
			Acalypha australis	Euphorbiaceae	Acalypha	Annual/Biennial	4
			Erigeron canadensis	Asteraceae	Erigeron	Annual/Biennial	1
			Boehmeria nivea	Urticaceae	Boehmeria	Shrubs	2
	03103	Spring	Stellaria media	Caryophyllaceae	Stellaria	Annual/Biennial	2
			Broussonetia papyrifera	Moraceae	Broussonetia	Tree	4
			Pleuropterus multiflorus	Polygonaceae	Pleuropterus	Vine	1
			Youngia japonica	Asteraceae	Youngia	Perennial	1
			Solidago canadensi	Asteraceae	Solidago	Perennial	2
			Pteris multifida	Pteridaceae	Pteris	Fern	46
			Ulmus parvifolia	Ulmaceae	Ulmus	Tree	1
			Rubus parvifolius	Rosaceae	Rubus	Shrubs	4
			Ligustrum lucidum	Oleaceae	Ligustrum	Shrubs	1
			Celtis sinensis	Cannabaceae	Celtis	Tree	1
		Autumn	Broussonetia papyrifera	Moraceae	Broussonetia	Tree	3
			Solidago canadensi	Asteraceae	Solidago	Perennial	1
			Pteris multifida	Pteridaceae	Pteris	Fern	21
			Ulmus parvifolia	Ulmaceae	Ulmus	Tree	1
			Acalypha australis	Euphorbiaceae	Acalypha	Annual/Biennial	2
	03104	Spring	Solanum lyratum	Solanaceae	Solanum	Vine	1
			Bothriospermum chinense	Boraginaceae	Bothriospermum	Annual/Biennial	2
			Lamium amplexicaule	Lamiaceae	Lamium	Annual/Biennial	2
			Veronica hederifolia	Plantaginaceae	Veronica	Annual/Biennial	1
			Phytolacca americana	Phytolaccaceae	Phytolacca	Perennial	1
			Stellaria media	Caryophyllaceae	Stellaria	Annual/Biennial	3
			Broussonetia papyrifera	Moraceae	Broussonetia	Tree	3
			Pleuropterus multiflorus	Polygonaceae	Pleuropterus	Vine	2
			Youngia japonica	Asteraceae	Youngia	Perennial	10
			Forsythia viridissima	Oleaceae	Forsythia	Shrubs	1
			Pteris multifida	Pteridaceae	Pteris	Fern	12
			Solanum nigrum	Solanaceae	Solanum	Annual/Biennial	1
			Corydalis speciosa	Papaveraceae	Corydalis	Perennial	1
			Galium spurium	Rubiaceae	Galium	Annual/Biennial	2
			Boehmeria nivea	Urticaceae	Boehmeria	Shrubs	1
		Autumn	Phytolacca americana	Phytolaccaceae	Phytolacca	Perennial	1
			Astragalus bhotanensis	Fabaceae	Astragalus	Perennial	1
			Broussonetia papyrifera	Moraceae	Broussonetia	Tree	1
			Cyrtomium fortunei	Dryopteridaceae	Cyrtomium	Fern	1
			Pteris multifida	Pteridaceae	Pteris	Fern	18
			Pseudocydonia sinensis	Rosaceae	Pseudocydonia	Tree	1
			Rubus hirsutus	Rosaceae	Rubus	Shrubs	1
			Acalypha australis	Euphorbiaceae	Acalypha	Annual/Biennial	1
			Ulmus pumila	Ulmaceae	Ulmus	Tree	1
032	03201	Spring	Bothriospermum chinense	Boraginaceae	Bothriospermum	Annual/Biennial	9
			Stellaria media	Caryophyllaceae	Stellaria	Annual/Biennial	5
			Broussonetia papyrifera	Moraceae	Broussonetia	Tree	8
			Youngia japonica	Asteraceae	Youngia	Perennial	1
			Pteris multifida	Pteridaceae	Pteris	Fern	22
			Taraxacum mongolicum	Asteraceae	Taraxacum	Perennial	2
			Chrysanthemum indicum	Asteraceae	Chrysanthemum	Perennial	7
			Galium spurium	Rubiaceae	Galium	Annual/Biennial	2
		Autumn	Broussonetia papyrifera	Moraceae	Broussonetia	Tree	6
			Youngia japonica	Asteraceae	Youngia	Perennial	10
			Pteris multifida	Pteridaceae	Pteris	Fern	22
			Digitaria sanguinalis	Poaceae	Digitaria	Annual/Biennial	2
			Fatoua villosa	Moraceae	Fatoua	Annual/Biennial	1
			Acalypha australis	Euphorbiaceae	Acalypha	Annual/Biennial	5
			Persicaria longiseta	Polygonaceae	Persicaria	Annual/Biennial	1
			Boehmeria nivea	Urticaceae	Boehmeria	Shrubs	2
	03202	Spring	Bothriospermum chinense	Boraginaceae	Bothriospermum	Annual/Biennial	17
			Broussonetia papyrifera	Moraceae	Broussonetia	Tree	11
			Pteris multifida	Pteridaceae	Pteris	Fern	12
			Galium spurium	Rubiaceae	Galium	Annual/Biennial	1
			Oxalis corniculata	Oxalidaceae	Oxalis	Perennial	1
		Autumn	Broussonetia papyrifera	Moraceae	Broussonetia	Tree	8
			Glechoma longituba	Lamiaceae	Glechoma	Perennial	1
			Crepidiastrum sonchifolium	Asteraceae	Crepidiastrum	Perennial	1
			Pteris multifida	Pteridaceae	Pteris	Fern	18
			Digitaria sanguinalis	Poaceae	Digitaria	Annual/Biennial	3
			Acalypha australis	Euphorbiaceae	Acalypha	Annual/Biennial	4
			Chrysanthemum indicum	Asteraceae	Chrysanthemum	Perennial	2
			Boehmeria nivea	Urticaceae	Boehmeria	Shrubs	1
	03203	Spring	Bothriospermum chinense	Boraginaceae	Bothriospermum	Annual/Biennial	12
			Stellaria media	Caryophyllaceae	Stellaria	Annual/Biennial	4
			Broussonetia papyrifera	Moraceae	Broussonetia	Tree	14
			Youngia japonica	Asteraceae	Youngia	Perennial	30
			Pteris multifida	Pteridaceae	Pteris	Fern	26
			Taraxacum mongolicum	Asteraceae	Taraxacum	Perennial	2
			Galium spurium	Rubiaceae	Galium	Annual/Biennial	2
		Autumn	Phytolacca americana	Phytolaccaceae	Phytolacca	Perennial	1
			Commelina benghalensis	Commelinaceae	Commelina	Perennial	2
			Broussonetia papyrifera	Moraceae	Broussonetia	Tree	3
			Youngia japonica	Asteraceae	Youngia	Perennial	9
			Pteris multifida	Pteridaceae	Pteris	Fern	15
			Acalypha australis	Euphorbiaceae	Acalypha	Annual/Biennial	5
			Boehmeria nivea	Urticaceae	Boehmeria	Shrubs	2
033	03301	Spring	Ailanthus altissima	Simaroubaceae	Ailanthus	Tree	1
			Broussonetia papyrifera	Moraceae	Broussonetia	Tree	10
			Pleuropterus multiflorus	Polygonaceae	Pleuropterus	Vine	1
			Youngia japonica	Asteraceae	Youngia	Perennial	4
			Pteris multifida	Pteridaceae	Pteris	Fern	3
			Ligustrum lucidum	Oleaceae	Ligustrum	Shrubs	1
			Chrysanthemum indicum	Asteraceae	Chrysanthemum	Perennial	1
		Autumn	Broussonetia papyrifera	Moraceae	Broussonetia	Tree	3
			Morus rubra	Moraceae	Morus	Tree	2
			Youngia japonica	Asteraceae	Youngia	Perennial	2
			Solidago canadensi	Asteraceae	Solidago	Perennial	1
			Pteris multifida	Pteridaceae	Pteris	Fern	23
			Chenopodium album	Amaranthaceae	Chenopodium	Annual/Biennial	1
			Acalypha australis	Euphorbiaceae	Acalypha	Annual/Biennial	3
			Chrysanthemum indicum	Asteraceae	Chrysanthemum	Perennial	2
			Boehmeria nivea	Urticaceae	Boehmeria	Shrubs	1
	03302	Spring	Broussonetia papyrifera	Moraceae	Broussonetia	Tree	5
			Youngia japonica	Asteraceae	Youngia	Perennial	23
			Solidago canadensi	Asteraceae	Solidago	Perennial	2
			Pteris multifida	Pteridaceae	Pteris	Fern	15
			Sonchus oleraceus	Asteraceae	Sonchus	Annual/Biennial	5
			Ligustrum lucidum	Oleaceae	Ligustrum	Shrubs	1
		Autumn	Solanum lyratum	Solanaceae	Solanum	Vine	2
			Broussonetia papyrifera	Moraceae	Broussonetia	Tree	5
			Youngia japonica	Asteraceae	Youngia	Perennial	9
			Solidago canadensi	Asteraceae	Solidago	Perennial	1
			Pteris multifida	Pteridaceae	Pteris	Fern	8
			Solanum nigrum	Solanaceae	Solanum	Annual/Biennial	1
			Ligustrum lucidum	Oleaceae	Ligustrum	Shrubs	1
			Celtis sinensis	Cannabaceae	Celtis	Tree	1
			Morus alba	Moraceae	Morus	Tree	1
			Acalypha australis	Euphorbiaceae	Acalypha	Annual/Biennial	2
			Boehmeria nivea	Urticaceae	Boehmeria	Shrubs	4
	03303	Spring	Veronica hederifolia	Plantaginaceae	Veronica	Annual/Biennial	15
			Stellaria media	Caryophyllaceae	Stellaria	Annual/Biennial	8
			Broussonetia papyrifera	Moraceae	Broussonetia	Tree	5
			Pleuropterus multiflorus	Polygonaceae	Pleuropterus	Vine	1
			Youngia japonica	Asteraceae	Youngia	Perennial	1
			Pteris multifida	Pteridaceae	Pteris	Fern	14
			Ligustrum lucidum	Oleaceae	Ligustrum	Shrubs	1
			Jasminum nudiflorum	Oleaceae	Jasminum	Shrubs	2
			Galium spurium	Rubiaceae	Galium	Annual/Biennial	4
		Autumn	Phytolacca americana	Phytolaccaceae	Phytolacca	Perennial	1
			Broussonetia papyrifera	Moraceae	Broussonetia	Tree	7
			Pleuropterus multiflorus	Polygonaceae	Pleuropterus	Vine	1
			Campsis radicans	Bignoniaceae	Campsis	Vine	7
			Thalictrum aquilegiifolium	Ranunculaceae	Thalictrum	Perennial	1
			Acalypha australis	Euphorbiaceae	Acalypha	Annual/Biennial	1
034	03401	Spring	Liquidambar formosana	Altingiaceae	Liquidambar	Tree	13
			Pleuropterus multiflorus	Polygonaceae	Pleuropterus	Vine	6
			Celtis sinensis	Cannabaceae	Celtis	Tree	7
		Autumn	Broussonetia papyrifera	Moraceae	Broussonetia	Tree	3
			Acer tataricum	Sapindaceae	Acer	Tree	2
			Ligustrum lucidum	Oleaceae	Ligustrum	Shrubs	2
			Celtis sinensis	Cannabaceae	Celtis	Tree	5
			Acer buergerianum	Sapindaceae	Acer	Tree	9
			Acalypha australis	Euphorbiaceae	Acalypha	Annual/Biennial	1
			Parthenocissus quinquefolia	Vitaceae	Parthenocissus	Vine	1
	03402	Spring	Veronica hederifolia	Plantaginaceae	Veronica	Annual/Biennial	3
			Liquidambar formosana	Altingiaceae	Liquidambar	Tree	2
			Ligustrum lucidum	Oleaceae	Ligustrum	Shrubs	3
			Celtis sinensis	Cannabaceae	Celtis	Tree	6
		Autumn	Phytolacca americana	Phytolaccaceae	Phytolacca	Perennial	1
			Broussonetia papyrifera	Moraceae	Broussonetia	Tree	1
			Ulmus parvifolia	Ulmaceae	Ulmus	Tree	1
			Celtis sinensis	Cannabaceae	Celtis	Tree	4
			Acer buergerianum	Sapindaceae	Acer	Tree	5
			Parthenocissus semicordata	Vitaceae	Parthenocissus	Vine	7
			Causonis japonica	Vitaceae	Causonis	Vine	3
	03403	Spring	Liquidambar formosana	Altingiaceae	Liquidambar	Tree	3
			Broussonetia papyrifera	Moraceae	Broussonetia	Tree	4
			Pleuropterus multiflorus	Polygonaceae	Pleuropterus	Vine	4
			Celtis sinensis	Cannabaceae	Celtis	Tree	2
		Autumn	Oxalis bowiei	Oxalidaceae	Oxalis	Perennial	1
			Youngia japonica	Asteraceae	Youngia	Perennial	3
			Ulmus parvifolia	Ulmaceae	Ulmus	Tree	2
			Celtis sinensis	Cannabaceae	Celtis	Tree	5
			Acer buergerianum	Sapindaceae	Acer	Tree	3
			Parthenocissus semicordata	Vitaceae	Parthenocissus	Vine	4
			Causonis japonica	Vitaceae	Causonis	Vine	8
035	03501	Spring	Stellaria media	Caryophyllaceae	Stellaria	Annual/Biennial	3
			Broussonetia papyrifera	Moraceae	Broussonetia	Tree	2
			Pleuropterus multiflorus	Polygonaceae	Pleuropterus	Vine	7
			Pteris multifida	Pteridaceae	Pteris	Fern	43
		Autumn	Phytolacca americana	Phytolaccaceae	Phytolacca	Perennial	1
			Cyrtomium fortunei	Dryopteridaceae	Cyrtomium	Fern	20
			Pteris multifida	Pteridaceae	Pteris	Fern	2
			Parthenocissus semicordata	Vitaceae	Parthenocissus	Vine	1
	03502	Spring	Menispermum dauricum	Menispermaceae	Menispermum	Vine	1
			Pteris multifida	Pteridaceae	Pteris	Fern	2
			Galium spurium	Rubiaceae	Galium	Annual/Biennial	1
		Autumn	Pinellia ternata	Araceae	Pinellia	Perennial	1
			Cyrtomium fortunei	Dryopteridaceae	Cyrtomium	Fern	27
			Trachelospermum jasminoides	Apocynaceae	Trachelospermum	Vine	7
			Parthenocissus semicordata	Vitaceae	Parthenocissus	Vine	1
	03503	Spring	Menispermum dauricum	Menispermaceae	Menispermum	Vine	1
			Veronica hederifolia	Plantaginaceae	Veronica	Annual/Biennial	1
			Stellaria media	Caryophyllaceae	Stellaria	Annual/Biennial	3
			Broussonetia papyrifera	Moraceae	Broussonetia	Tree	2
			Pteris multifida	Pteridaceae	Pteris	Fern	6
		Autumn	Cyrtomium fortunei	Dryopteridaceae	Cyrtomium	Fern	19
			Pteris multifida	Pteridaceae	Pteris	Fern	1
036	03601	Spring	Broussonetia papyrifera	Moraceae	Broussonetia	Tree	2
			Pteris multifida	Pteridaceae	Pteris	Fern	3
			Dichondra micrantha	Convolvulaceae	Dichondra	Perennial	1
			Bothriospermum zeylanicum	Boraginaceae	Bothriospermum	Annual/Biennial	10
			Chrysanthemum indicum	Asteraceae	Chrysanthemum	Perennial	3
			Corydalis edulis	Papaveraceae	Corydalis	Annual/Biennial	1
		Autumn	Solanum lyratum	Solanaceae	Solanum	Vine	5
			Phytolacca americana	Phytolaccaceae	Phytolacca	Perennial	1
			Broussonetia papyrifera	Moraceae	Broussonetia	Tree	3
			Acalypha australis	Euphorbiaceae	Acalypha	Annual/Biennial	7
			Chrysanthemum indicum	Asteraceae	Chrysanthemum	Perennial	1
	03602	Spring	Solanum lyratum	Solanaceae	Solanum	Vine	4
			Stellaria media	Caryophyllaceae	Stellaria	Annual/Biennial	3
			Broussonetia papyrifera	Moraceae	Broussonetia	Tree	3
			Pleuropterus multiflorus	Polygonaceae	Pleuropterus	Vine	2
			Oxalis corymbosa	Oxalidaceae	Oxalis	Perennial	2
			Sambucus williamsii	Adoxaceae	Sambucus	Shrubs	1
			Celtis sinensis	Cannabaceae	Celtis	Tree	1
			Bothriospermum zeylanicum	Boraginaceae	Bothriospermum	Annual/Biennial	7
		Autumn	Descurainia sophia	Brassicaceae	播娘Artemisia	Annual/Biennial	1
			Phytolacca americana	Phytolaccaceae	Phytolacca	Perennial	3
			Broussonetia papyrifera	Moraceae	Broussonetia	Tree	5
			Alangium platanifolium	Cornaceae	Alangium	Shrubs	3
			Pleuropterus multiflorus	Polygonaceae	Pleuropterus	Vine	3
			Digitaria sanguinalis	Poaceae	Digitaria	Annual/Biennial	5
			Acalypha australis	Euphorbiaceae	Acalypha	Annual/Biennial	4
			Persicaria longiseta	Polygonaceae	Persicaria	Annual/Biennial	10
	03603	Spring	Stellaria media	Caryophyllaceae	Stellaria	Annual/Biennial	12
			Broussonetia papyrifera	Moraceae	Broussonetia	Tree	5
			Pteris multifida	Pteridaceae	Pteris	Fern	3
			Sonchus oleraceus	Asteraceae	Sonchus	Annual/Biennial	1
			Taraxacum mongolicum	Asteraceae	Taraxacum	Perennial	3
			Bothriospermum zeylanicum	Boraginaceae	Bothriospermum	Annual/Biennial	6
			Duchesnea indica	Rosaceae	Duchesnea	Perennial	5
		Autumn	Ailanthus altissima	Simaroubaceae	Ailanthus	Tree	1
			Broussonetia papyrifera	Moraceae	Broussonetia	Tree	3
			Acalypha australis	Euphorbiaceae	Acalypha	Annual/Biennial	12
			Boehmeria nivea	Urticaceae	Boehmeria	Shrubs	2
	03604	Spring	Oxalis bowiei	Oxalidaceae	Oxalis	Perennial	8
			Stellaria media	Caryophyllaceae	Stellaria	Annual/Biennial	5
			Pterocarya stenoptera	Juglandaceae	Pterocarya	Tree	7
			Broussonetia papyrifera	Moraceae	Broussonetia	Tree	6
			Pteris multifida	Pteridaceae	Pteris	Fern	3
			Sonchus oleraceus	Asteraceae	Sonchus	Annual/Biennial	1
			Celtis sinensis	Cannabaceae	Celtis	Tree	1
			Bothriospermum zeylanicum	Boraginaceae	Bothriospermum	Annual/Biennial	4
			Semiaquilegia adoxoides	Ranunculaceae	Semiaquilegia	Perennial	6
			Galium spurium	Rubiaceae	Galium	Annual/Biennial	12
		Autumn	Paederia cruddasiana	Rubiaceae	Paederia	Shrubs	3
			Broussonetia papyrifera	Moraceae	Broussonetia	Tree	5
			Oxalis corymbosa	Oxalidaceae	Oxalis	Perennial	1
			Youngia japonica	Asteraceae	Youngia	Perennial	5
			Acalypha australis	Euphorbiaceae	Acalypha	Annual/Biennial	11
037	03701	Spring	Sedum sarmentosum	Crassulaceae	Sedum	Perennial	3
			Broussonetia papyrifera	Moraceae	Broussonetia	Tree	5
			Pleuropterus multiflorus	Polygonaceae	Pleuropterus	Vine	2
			Solidago canadensi	Asteraceae	Solidago	Perennial	7
			Pteris multifida	Pteridaceae	Pteris	Fern	9
			Chrysanthemum indicum	Asteraceae	Chrysanthemum	Perennial	7
			Galium spurium	Rubiaceae	Galium	Annual/Biennial	6
		Autumn	Broussonetia papyrifera	Moraceae	Broussonetia	Tree	1
			Pteris multifida	Pteridaceae	Pteris	Fern	11
			Digitaria sanguinalis	Poaceae	Digitaria	Annual/Biennial	3
			Acalypha australis	Euphorbiaceae	Acalypha	Annual/Biennial	6
			Chrysanthemum indicum	Asteraceae	Chrysanthemum	Perennial	16
			Symphyotrichum subulatum	Asteraceae	Symphyotrichum	Annual/Biennial	4
	03702	Spring	Sedum sarmentosum	Crassulaceae	Sedum	Perennial	1
			Broussonetia papyrifera	Moraceae	Broussonetia	Tree	5
			Youngia japonica	Asteraceae	Youngia	Perennial	6
			Solidago canadensi	Asteraceae	Solidago	Perennial	6
			Pteris multifida	Pteridaceae	Pteris	Fern	4
			Bothriospermum zeylanicum	Boraginaceae	Bothriospermum	Annual/Biennial	2
			Chrysanthemum indicum	Asteraceae	Chrysanthemum	Perennial	12
		Autumn	Sedum sarmentosum	Crassulaceae	Sedum	Perennial	1
			Euonymus fortunei	Celastraceae	Euonymus	Vine	3
			Broussonetia papyrifera	Moraceae	Broussonetia	Tree	4
			Youngia japonica	Asteraceae	Youngia	Perennial	1
			Pteris multifida	Pteridaceae	Pteris	Fern	5
			Acalypha australis	Euphorbiaceae	Acalypha	Annual/Biennial	2
			Chrysanthemum indicum	Asteraceae	Chrysanthemum	Perennial	9
	03703	Spring	Veronica hederifolia	Plantaginaceae	Veronica	Annual/Biennial	6
			Parthenocissus tricuspidata	Vitaceae	Parthenocissus	Vine	1
			Stellaria media	Caryophyllaceae	Stellaria	Annual/Biennial	2
			Broussonetia papyrifera	Moraceae	Broussonetia	Tree	1
			Solidago canadensi	Asteraceae	Solidago	Perennial	3
			Pteris multifida	Pteridaceae	Pteris	Fern	7
			Chrysanthemum indicum	Asteraceae	Chrysanthemum	Perennial	3
			Galium spurium	Rubiaceae	Galium	Annual/Biennial	2
		Autumn	Parthenocissus tricuspidata	Vitaceae	Parthenocissus	Vine	3
			Pinellia pedatisecta	Araceae	Pinellia	Perennial	1
			Pteris multifida	Pteridaceae	Pteris	Fern	3
			Humulus scanden	Cannabaceae	Humulus	Vine	1
			Acalypha australis	Euphorbiaceae	Acalypha	Annual/Biennial	6
			Causonis japonica	Vitaceae	Causonis	Vine	3
			Chrysanthemum indicum	Asteraceae	Chrysanthemum	Perennial	3
038	03801	Spring	Oxalis bowiei	Oxalidaceae	Oxalis	Perennial	1
			Broussonetia papyrifera	Moraceae	Broussonetia	Tree	9
			Solidago canadensi	Asteraceae	Solidago	Perennial	3
			Sonchus oleraceus	Asteraceae	Sonchus	Annual/Biennial	2
			Ligustrum lucidum	Oleaceae	Ligustrum	Shrubs	2
			Morus alba	Moraceae	Morus	Tree	1
			Chrysanthemum indicum	Asteraceae	Chrysanthemum	Perennial	11
		Autumn	Parthenocissus tricuspidata	Vitaceae	Parthenocissus	Vine	1
			Broussonetia papyrifera	Moraceae	Broussonetia	Tree	2
			Pteris multifida	Pteridaceae	Pteris	Fern	1
			Causonis japonica	Vitaceae	Causonis	Vine	4
	03802	Spring	Broussonetia papyrifera	Moraceae	Broussonetia	Tree	4
			Ligustrum lucidum	Oleaceae	Ligustrum	Shrubs	1
			Morus alba	Moraceae	Morus	Tree	1
			Chrysanthemum indicum	Asteraceae	Chrysanthemum	Perennial	3
			Galium spurium	Rubiaceae	Galium	Annual/Biennial	2
		Autumn	Causonis japonica	Vitaceae	Causonis	Vine	15
	03803	Spring	Broussonetia papyrifera	Moraceae	Broussonetia	Tree	1
			Solidago canadensi	Asteraceae	Solidago	Perennial	1
			Pteris multifida	Pteridaceae	Pteris	Fern	2
			Paulownia tomentosa	Paulowniaceae	Paulownia	Tree	2
		Autumn	Platanus acerifolia	Platanaceae	Platanus	Tree	1
			Setaria viridis	Poaceae	Setaria	Annual/Biennial	1
			Broussonetia papyrifera	Moraceae	Broussonetia	Tree	1
			Paulownia tomentosa	Paulowniaceae	Paulownia	Tree	2
			Acalypha australis	Euphorbiaceae	Acalypha	Annual/Biennial	1
			Causonis japonica	Vitaceae	Causonis	Vine	1
	03804	Spring	Broussonetia papyrifera	Moraceae	Broussonetia	Tree	6
			Youngia japonica	Asteraceae	Youngia	Perennial	2
			Solidago canadensi	Asteraceae	Solidago	Perennial	3
			Causonis japonica	Vitaceae	Causonis	Vine	1
		Autumn	Broussonetia papyrifera	Moraceae	Broussonetia	Tree	8
			Lygodium japonicum	Lygodiaceae	Lygodium	Perennial	1
			Youngia japonica	Asteraceae	Youngia	Perennial	1
			Solidago canadensi	Asteraceae	Solidago	Perennial	1
			Digitaria sanguinalis	Poaceae	Digitaria	Annual/Biennial	3
			Ligustrum lucidum	Oleaceae	Ligustrum	Shrubs	4
			Acalypha australis	Euphorbiaceae	Acalypha	Annual/Biennial	8
			Commelina communis	Commelinaceae	Commelina	Annual/Biennial	2
			Chrysanthemum indicum	Asteraceae	Chrysanthemum	Perennial	4
039	03901	Spring	Parthenocissus tricuspidata	Vitaceae	Parthenocissus	Vine	19
			Humulus scanden	Cannabaceae	Humulus	Vine	1
		Autumn	Parthenocissus tricuspidata	Vitaceae	Parthenocissus	Vine	22
			Humulus scanden	Cannabaceae	Humulus	Vine	1
	03902	Spring	Parthenocissus tricuspidata	Vitaceae	Parthenocissus	Vine	11
			Pleuropterus multiflorus	Polygonaceae	Pleuropterus	Vine	3
		Autumn	Parthenocissus tricuspidata	Vitaceae	Parthenocissus	Vine	21
			Pleuropterus multiflorus	Polygonaceae	Pleuropterus	Vine	3
			Humulus scanden	Cannabaceae	Humulus	Vine	1
	03903	Spring	Parthenocissus tricuspidata	Vitaceae	Parthenocissus	Vine	4
			Pleuropterus multiflorus	Polygonaceae	Pleuropterus	Vine	13
		Autumn	Parthenocissus tricuspidata	Vitaceae	Parthenocissus	Vine	11
			Pleuropterus multiflorus	Polygonaceae	Pleuropterus	Vine	11
			Humulus scanden	Cannabaceae	Humulus	Vine	3
040	04001	Spring	Parthenocissus tricuspidata	Vitaceae	Parthenocissus	Vine	1
			Broussonetia papyrifera	Moraceae	Broussonetia	Tree	3
			Pleuropterus multiflorus	Polygonaceae	Pleuropterus	Vine	11
		Autumn	Parthenocissus tricuspidata	Vitaceae	Parthenocissus	Vine	1
			Broussonetia papyrifera	Moraceae	Broussonetia	Tree	2
			Pleuropterus multiflorus	Polygonaceae	Pleuropterus	Vine	14
			Causonis japonica	Vitaceae	Causonis	Vine	26
	04002	Spring	Parthenocissus tricuspidata	Vitaceae	Parthenocissus	Vine	8
			Broussonetia papyrifera	Moraceae	Broussonetia	Tree	4
			Causonis japonica	Vitaceae	Causonis	Vine	1
		Autumn	Broussonetia papyrifera	Moraceae	Broussonetia	Tree	3
			Ipomoea quamoclit	Convolvulaceae	Ipomoea	Annual/Biennial	5
			Parthenocissus semicordata	Vitaceae	Parthenocissus	Vine	7
			Causonis japonica	Vitaceae	Causonis	Vine	29
	04003	Spring	Parthenocissus tricuspidata	Vitaceae	Parthenocissus	Vine	4
			Pleuropterus multiflorus	Polygonaceae	Pleuropterus	Vine	12
			Humulus scanden	Cannabaceae	Humulus	Vine	3
		Autumn	Pleuropterus multiflorus	Polygonaceae	Pleuropterus	Vine	9
			Ipomoea quamoclit	Convolvulaceae	Ipomoea	Annual/Biennial	1
			Parthenocissus semicordata	Vitaceae	Parthenocissus	Vine	12
			Causonis japonica	Vitaceae	Causonis	Vine	25
041	04101	Spring	Lamium amplexicaule	Lamiaceae	Lamium	Annual/Biennial	5
			Veronica hederifolia	Plantaginaceae	Veronica	Annual/Biennial	34
			Stellaria media	Caryophyllaceae	Stellaria	Annual/Biennial	12
			Oxalis corymbosa	Oxalidaceae	Oxalis	Perennial	3
			Solidago canadensi	Asteraceae	Solidago	Perennial	2
		Autumn	Phytolacca americana	Phytolaccaceae	Phytolacca	Perennial	1
			Commelina benghalensis	Commelinaceae	Commelina	Perennial	2
			Solidago canadensi	Asteraceae	Solidago	Perennial	2
			Causonis japonica	Vitaceae	Causonis	Vine	4
			Chrysanthemum indicum	Asteraceae	Chrysanthemum	Perennial	2
			Persicaria longiseta	Polygonaceae	Persicaria	Annual/Biennial	1
	04102	Spring	Veronica hederifolia	Plantaginaceae	Veronica	Annual/Biennial	26
			Stellaria media	Caryophyllaceae	Stellaria	Annual/Biennial	6
			Broussonetia papyrifera	Moraceae	Broussonetia	Tree	3
			Pteris multifida	Pteridaceae	Pteris	Fern	10
			Taraxacum mongolicum	Asteraceae	Taraxacum	Perennial	5
		Autumn	Commelina benghalensis	Commelinaceae	Commelina	Perennial	5
			Broussonetia papyrifera	Moraceae	Broussonetia	Tree	1
			Digitaria sanguinalis	Poaceae	Digitaria	Annual/Biennial	1
			Acalypha australis	Euphorbiaceae	Acalypha	Annual/Biennial	1
	04103	Spring	Lamium amplexicaule	Lamiaceae	Lamium	Annual/Biennial	2
			Veronica hederifolia	Plantaginaceae	Veronica	Annual/Biennial	46
			Stellaria media	Caryophyllaceae	Stellaria	Annual/Biennial	14
			Broussonetia papyrifera	Moraceae	Broussonetia	Tree	2
			Solidago canadensi	Asteraceae	Solidago	Perennial	3
			Pteris multifida	Pteridaceae	Pteris	Fern	2
		Autumn	Ailanthus altissima	Simaroubaceae	Ailanthus	Tree	1
			Setaria viridis	Poaceae	Setaria	Annual/Biennial	1
			Pleuropterus multiflorus	Polygonaceae	Pleuropterus	Vine	3
042	04201	Spring	Bothriospermum chinense	Boraginaceae	Bothriospermum	Annual/Biennial	16
			Oxalis bowiei	Oxalidaceae	Oxalis	Perennial	2
			Parthenocissus tricuspidata	Vitaceae	Parthenocissus	Vine	4
			Stellaria media	Caryophyllaceae	Stellaria	Annual/Biennial	2
			Broussonetia papyrifera	Moraceae	Broussonetia	Tree	5
			Oxalis corymbosa	Oxalidaceae	Oxalis	Perennial	4
			Pteris multifida	Pteridaceae	Pteris	Fern	2
			Causonis japonica	Vitaceae	Causonis	Vine	1
		Autumn	Commelina benghalensis	Commelinaceae	Commelina	Perennial	3
			Broussonetia papyrifera	Moraceae	Broussonetia	Tree	5
			Oxalis corymbosa	Oxalidaceae	Oxalis	Perennial	6
			Youngia japonica	Asteraceae	Youngia	Perennial	12
			Solidago canadensi	Asteraceae	Solidago	Perennial	1
			Pteris multifida	Pteridaceae	Pteris	Fern	9
			Parthenocissus quinquefolia	Vitaceae	Parthenocissus	Vine	1
	04202	Spring	Bothriospermum chinense	Boraginaceae	Bothriospermum	Annual/Biennial	4
			Parthenocissus tricuspidata	Vitaceae	Parthenocissus	Vine	3
			Stellaria media	Caryophyllaceae	Stellaria	Annual/Biennial	3
			Lycium chinense	Solanaceae	Lycium	Shrubs	1
			Youngia japonica	Asteraceae	Youngia	Perennial	5
			Pteris multifida	Pteridaceae	Pteris	Fern	4
			Sonchus oleraceus	Asteraceae	Sonchus	Annual/Biennial	2
			Galium spurium	Rubiaceae	Galium	Annual/Biennial	4
			Oxalis corniculata	Oxalidaceae	Oxalis	Perennial	4
		Autumn	Oxalis bowiei	Oxalidaceae	Oxalis	Perennial	2
			Broussonetia papyrifera	Moraceae	Broussonetia	Tree	6
			Pleuropterus multiflorus	Polygonaceae	Pleuropterus	Vine	3
			Solidago canadensi	Asteraceae	Solidago	Perennial	2
			Viburnum dilatatum	Adoxaceae	Viburnum	Shrubs	7
			Pteris multifida	Pteridaceae	Pteris	Fern	10
	04203	Spring	Bothriospermum chinense	Boraginaceae	Bothriospermum	Annual/Biennial	13
			Veronica hederifolia	Plantaginaceae	Veronica	Annual/Biennial	4
			Oxalis bowiei	Oxalidaceae	Oxalis	Perennial	3
			Parthenocissus tricuspidata	Vitaceae	Parthenocissus	Vine	4
			Stellaria media	Caryophyllaceae	Stellaria	Annual/Biennial	1
			Lycium chinense	Solanaceae	Lycium	Shrubs	1
			Broussonetia papyrifera	Moraceae	Broussonetia	Tree	9
			Pleuropterus multiflorus	Polygonaceae	Pleuropterus	Vine	3
			Youngia japonica	Asteraceae	Youngia	Perennial	7
			Solidago canadensi	Asteraceae	Solidago	Perennial	1
			Pteris multifida	Pteridaceae	Pteris	Fern	11
			Taraxacum mongolicum	Asteraceae	Taraxacum	Perennial	3
		Autumn	Oxalis bowiei	Oxalidaceae	Oxalis	Perennial	2
			Broussonetia papyrifera	Moraceae	Broussonetia	Tree	3
			Pteris multifida	Pteridaceae	Pteris	Fern	4
			Morus alba	Moraceae	Morus	Tree	1
			Acalypha australis	Euphorbiaceae	Acalypha	Annual/Biennial	7
			Causonis japonica	Vitaceae	Causonis	Vine	2
			Ligustrum sinense	Oleaceae	Ligustrum	Tree	1
043	04301	Spring	Broussonetia papyrifera	Moraceae	Broussonetia	Tree	3
			Pteris multifida	Pteridaceae	Pteris	Fern	8
			Celastrus orbiculatus	Celastraceae	Celastrus	Vine	1
			Morus alba	Moraceae	Morus	Tree	2
		Autumn	Pteris multifida	Pteridaceae	Pteris	Fern	3
			Acalypha australis	Euphorbiaceae	Acalypha	Annual/Biennial	3
			Boehmeria nivea	Urticaceae	Boehmeria	Shrubs	4
	04302	Spring	Veronica hederifolia	Plantaginaceae	Veronica	Annual/Biennial	2
			Broussonetia papyrifera	Moraceae	Broussonetia	Tree	3
			Pteris multifida	Pteridaceae	Pteris	Fern	11
		Autumn	Broussonetia papyrifera	Moraceae	Broussonetia	Tree	3
			Pteris multifida	Pteridaceae	Pteris	Fern	11
			Acer tataricum	Sapindaceae	Acer	Tree	1
			Acalypha australis	Euphorbiaceae	Acalypha	Annual/Biennial	3
	04303	Spring	Veronica hederifolia	Plantaginaceae	Veronica	Annual/Biennial	4
			Broussonetia papyrifera	Moraceae	Broussonetia	Tree	2
			Pteris multifida	Pteridaceae	Pteris	Fern	1
			Ligustrum lucidum	Oleaceae	Ligustrum	Shrubs	1
		Autumn	Broussonetia papyrifera	Moraceae	Broussonetia	Tree	2
			Pteris multifida	Pteridaceae	Pteris	Fern	5
			Acalypha australis	Euphorbiaceae	Acalypha	Annual/Biennial	2
044	04401	Spring	Veronica hederifolia	Plantaginaceae	Veronica	Annual/Biennial	13
			Broussonetia papyrifera	Moraceae	Broussonetia	Tree	10
			Oxalis corymbosa	Oxalidaceae	Oxalis	Perennial	1
			Youngia japonica	Asteraceae	Youngia	Perennial	34
			Solidago canadensi	Asteraceae	Solidago	Perennial	19
			Pteris multifida	Pteridaceae	Pteris	Fern	19
		Autumn	Platanus acerifolia	Platanaceae	Platanus	Tree	5
			Setaria viridis	Poaceae	Setaria	Annual/Biennial	1
			Broussonetia papyrifera	Moraceae	Broussonetia	Tree	8
			Lygodium japonicum	Lygodiaceae	Lygodium	Perennial	1
			Pleuropterus multiflorus	Polygonaceae	Pleuropterus	Vine	11
			Youngia japonica	Asteraceae	Youngia	Perennial	2
			Solidago canadensi	Asteraceae	Solidago	Perennial	3
			Pteris multifida	Pteridaceae	Pteris	Fern	5
	04402	Spring	Veronica hederifolia	Plantaginaceae	Veronica	Annual/Biennial	6
			Broussonetia papyrifera	Moraceae	Broussonetia	Tree	6
			Pleuropterus multiflorus	Polygonaceae	Pleuropterus	Vine	3
			Youngia japonica	Asteraceae	Youngia	Perennial	16
			Solidago canadensi	Asteraceae	Solidago	Perennial	9
			Pteris multifida	Pteridaceae	Pteris	Fern	19
			Celtis sinensis	Cannabaceae	Celtis	Tree	2
		Autumn	Ailanthus altissima	Simaroubaceae	Ailanthus	Tree	1
			Parthenocissus tricuspidata	Vitaceae	Parthenocissus	Vine	1
			Platanus acerifolia	Platanaceae	Platanus	Tree	2
			Broussonetia papyrifera	Moraceae	Broussonetia	Tree	6
			Solidago canadensi	Asteraceae	Solidago	Perennial	3
			Digitaria sanguinalis	Poaceae	Digitaria	Annual/Biennial	3
			Paulownia tomentosa	Paulowniaceae	Paulownia	Tree	2
	04403	Spring	Veronica hederifolia	Plantaginaceae	Veronica	Annual/Biennial	2
			Broussonetia papyrifera	Moraceae	Broussonetia	Tree	12
			Youngia japonica	Asteraceae	Youngia	Perennial	27
			Solidago canadensi	Asteraceae	Solidago	Perennial	10
			Pteris multifida	Pteridaceae	Pteris	Fern	25
		Autumn	Ailanthus altissima	Simaroubaceae	Ailanthus	Tree	2
			Oxalis bowiei	Oxalidaceae	Oxalis	Perennial	2
			Parthenocissus tricuspidata	Vitaceae	Parthenocissus	Vine	3
			Platanus acerifolia	Platanaceae	Platanus	Tree	7
			Setaria viridis	Poaceae	Setaria	Annual/Biennial	1
			Broussonetia papyrifera	Moraceae	Broussonetia	Tree	9
			Lygodium japonicum	Lygodiaceae	Lygodium	Perennial	1
			Solidago canadensi	Asteraceae	Solidago	Perennial	7
			Pteris multifida	Pteridaceae	Pteris	Fern	22
			Acalypha australis	Euphorbiaceae	Acalypha	Annual/Biennial	5
			Camphora officinarum	Lauraceae	Cinnamomum	Tree	1
045	04501	Spring	Parthenocissus tricuspidata	Vitaceae	Parthenocissus	Vine	1
			Causonis japonica	Vitaceae	Causonis	Vine	1
		Autumn	Causonis japonica	Vitaceae	Causonis	Vine	3.9
	04502	Spring	Parthenocissus tricuspidata	Vitaceae	Parthenocissus	Vine	1
			Pleuropterus multiflorus	Polygonaceae	Pleuropterus	Vine	9
			Parthenocissus semicordata	Vitaceae	Parthenocissus	Vine	3
		Autumn	Parthenocissus tricuspidata	Vitaceae	Parthenocissus	Vine	5
			Pleuropterus multiflorus	Polygonaceae	Pleuropterus	Vine	14
			Parthenocissus semicordata	Vitaceae	Parthenocissus	Vine	8
	04503	Spring	Parthenocissus tricuspidata	Vitaceae	Parthenocissus	Vine	3
			Pleuropterus multiflorus	Polygonaceae	Pleuropterus	Vine	20
		Autumn	Parthenocissus tricuspidata	Vitaceae	Parthenocissus	Vine	7
			Pleuropterus multiflorus	Polygonaceae	Pleuropterus	Vine	37
			Causonis japonica	Vitaceae	Causonis	Vine	9
046	04601	Spring	Pteris multifida	Pteridaceae	Pteris	Fern	1
			Lonicera japonica	Caprifoliaceae	Lonicera	Vine	1
		Autumn	Pteris multifida	Pteridaceae	Pteris	Fern	2
			Koelreuteria paniculata	Sapindaceae	Koelreuteria	Tree	1
	04602	Spring	Pteris multifida	Pteridaceae	Pteris	Fern	4
			Taraxacum mongolicum	Asteraceae	Taraxacum	Perennial	1
			Catalpa ovata	Bignoniaceae	Catalpa	Tree	1
		Autumn	Broussonetia papyrifera	Moraceae	Broussonetia	Tree	1
			Solidago canadensi	Asteraceae	Solidago	Perennial	1
			Pteris multifida	Pteridaceae	Pteris	Fern	6
			Boehmeria nivea	Urticaceae	Boehmeria	Shrubs	3
047	04701	Spring	Broussonetia papyrifera	Moraceae	Broussonetia	Tree	1
			Pteris multifida	Pteridaceae	Pteris	Fern	2
			Veronica polita	Plantaginaceae	Veronica	Annual/Biennial	1
			Taraxacum mongolicum	Asteraceae	Taraxacum	Perennial	1
		Autumn	Broussonetia papyrifera	Moraceae	Broussonetia	Tree	2
			Solanum nigrum	Solanaceae	Solanum	Annual/Biennial	1
			Taraxacum mongolicum	Asteraceae	Taraxacum	Perennial	1
			Acalypha australis	Euphorbiaceae	Acalypha	Annual/Biennial	9
	04702	Spring	Youngia japonica	Asteraceae	Youngia	Perennial	1
			Pteris multifida	Pteridaceae	Pteris	Fern	2
			Celtis sinensis	Cannabaceae	Celtis	Tree	2
		Autumn	Broussonetia papyrifera	Moraceae	Broussonetia	Tree	11
			Pteris multifida	Pteridaceae	Pteris	Fern	3
			Acalypha australis	Euphorbiaceae	Acalypha	Annual/Biennial	4
			Ulmus pumila	Ulmaceae	Ulmus	Tree	1
	04703	Spring	Veronica hederifolia	Plantaginaceae	Veronica	Annual/Biennial	2
			Youngia japonica	Asteraceae	Youngia	Perennial	1
			Pteris multifida	Pteridaceae	Pteris	Fern	3
			Ligustrum lucidum	Oleaceae	Ligustrum	Shrubs	1
			Galium spurium	Rubiaceae	Galium	Annual/Biennial	5
		Autumn	Commelina benghalensis	Commelinaceae	Commelina	Perennial	12
			Broussonetia papyrifera	Moraceae	Broussonetia	Tree	6
048	04801	Spring	Lamium amplexicaule	Lamiaceae	Lamium	Annual/Biennial	1
			Paederia cruddasiana	Rubiaceae	Paederia	Shrubs	1
			Broussonetia papyrifera	Moraceae	Broussonetia	Tree	3
			Solidago canadensi	Asteraceae	Solidago	Perennial	4
			Lonicera japonica	Caprifoliaceae	Lonicera	Vine	3
			Chrysanthemum indicum	Asteraceae	Chrysanthemum	Perennial	1
		Autumn	Euphorbia maculata	Euphorbiaceae	Euphorbia	Annual/Biennial	1
			Parthenocissus tricuspidata	Vitaceae	Parthenocissus	Vine	1
			Broussonetia papyrifera	Moraceae	Broussonetia	Tree	3
			Glechoma longituba	Lamiaceae	Glechoma	Perennial	5
			Solidago canadensi	Asteraceae	Solidago	Perennial	1
			Sageretia thea	Rhamnaceae	Sageretia	Shrubs	1
	04802	Spring	Veronica hederifolia	Plantaginaceae	Veronica	Annual/Biennial	1
			Ailanthus altissima	Simaroubaceae	Ailanthus	Tree	1
			Broussonetia papyrifera	Moraceae	Broussonetia	Tree	8
			Youngia japonica	Asteraceae	Youngia	Perennial	5
			Solidago canadensi	Asteraceae	Solidago	Perennial	3
		Autumn	Commelina benghalensis	Commelinaceae	Commelina	Perennial	1
			Broussonetia papyrifera	Moraceae	Broussonetia	Tree	12
			Digitaria sanguinalis	Poaceae	Digitaria	Annual/Biennial	4
			Sageretia thea	Rhamnaceae	Sageretia	Shrubs	3
			Chrysanthemum indicum	Asteraceae	Chrysanthemum	Perennial	3
			Boehmeria nivea	Urticaceae	Boehmeria	Shrubs	1
	04803	Spring	Broussonetia papyrifera	Moraceae	Broussonetia	Tree	3
			Youngia japonica	Asteraceae	Youngia	Perennial	1
			Solidago canadensi	Asteraceae	Solidago	Perennial	1
			Chrysanthemum indicum	Asteraceae	Chrysanthemum	Perennial	1
		Autumn	Broussonetia papyrifera	Moraceae	Broussonetia	Tree	14
			Pleuropterus multiflorus	Polygonaceae	Pleuropterus	Vine	1
			Solidago canadensi	Asteraceae	Solidago	Perennial	1
			Causonis japonica	Vitaceae	Causonis	Vine	2
			Chrysanthemum indicum	Asteraceae	Chrysanthemum	Perennial	2
	04804	Spring	Veronica hederifolia	Plantaginaceae	Veronica	Annual/Biennial	2
			Broussonetia papyrifera	Moraceae	Broussonetia	Tree	9
		Autumn	Setaria viridis	Poaceae	Setaria	Annual/Biennial	2
			Broussonetia papyrifera	Moraceae	Broussonetia	Tree	6
049	04901	Spring	Parthenocissus tricuspidata	Vitaceae	Parthenocissus	Vine	3
			Broussonetia papyrifera	Moraceae	Broussonetia	Tree	1
			Pleuropterus multiflorus	Polygonaceae	Pleuropterus	Vine	2
			Vicia sativa	Fabaceae	Vicia	Annual/Biennial	3
			Veronica polita	Plantaginaceae	Veronica	Annual/Biennial	1
		Autumn	Parthenocissus tricuspidata	Vitaceae	Parthenocissus	Vine	15
			Pyrrosia lingua	Polypodiaceae	Pyrrosia	Fern	1
	04902	Spring	Parthenocissus tricuspidata	Vitaceae	Parthenocissus	Vine	2
			Broussonetia papyrifera	Moraceae	Broussonetia	Tree	3
			Pleuropterus multiflorus	Polygonaceae	Pleuropterus	Vine	8
			Youngia japonica	Asteraceae	Youngia	Perennial	2
			Solidago canadensi	Asteraceae	Solidago	Perennial	4
			Ulmus pumila	Ulmaceae	Ulmus	Tree	2
		Autumn	Parthenocissus tricuspidata	Vitaceae	Parthenocissus	Vine	26
	04903	Spring	Parthenocissus tricuspidata	Vitaceae	Parthenocissus	Vine	5
			Pleuropterus multiflorus	Polygonaceae	Pleuropterus	Vine	1
		Autumn	Parthenocissus tricuspidata	Vitaceae	Parthenocissus	Vine	17
050	05001	Spring	Solidago canadensi	Asteraceae	Solidago	Perennial	1
			Viburnum awabuki	Adoxaceae	Viburnum	Shrubs	2
			Vicia hirsuta	Fabaceae	Vicia	Annual/Biennial	5
		Autumn	Viburnum awabuki	Adoxaceae	Viburnum	Shrubs	1
	05002	Spring	Pteris multifida	Pteridaceae	Pteris	Fern	1
			Vicia hirsuta	Fabaceae	Vicia	Annual/Biennial	1
			Oxalis corniculata	Oxalidaceae	Oxalis	Perennial	1
		Autumn	Mucuna sempervirens	Fabaceae	Mucuna	Vine	26
	05003	Spring	Vicia sativa	Fabaceae	Vicia	Annual/Biennial	1
			Viburnum awabuki	Adoxaceae	Viburnum	Shrubs	1
			Vicia hirsuta	Fabaceae	Vicia	Annual/Biennial	4
		Autumn	Euphorbia maculata	Euphorbiaceae	Euphorbia	Annual/Biennial	1
			Ailanthus altissima	Simaroubaceae	Ailanthus	Tree	1
			Viburnum awabuki	Adoxaceae	Viburnum	Shrubs	1
			Acalypha australis	Euphorbiaceae	Acalypha	Annual/Biennial	1
051	05101	Spring	Parthenocissus tricuspidata	Vitaceae	Parthenocissus	Vine	8
			Pleuropterus multiflorus	Polygonaceae	Pleuropterus	Vine	10
			Trachelospermum jasminoides	Apocynaceae	Trachelospermum	Vine	5
			Humulus scanden	Cannabaceae	Humulus	Vine	1
		Autumn	Parthenocissus tricuspidata	Vitaceae	Parthenocissus	Vine	20
			Pleuropterus multiflorus	Polygonaceae	Pleuropterus	Vine	19
			Trachelospermum jasminoides	Apocynaceae	Trachelospermum	Vine	10
			Humulus scanden	Cannabaceae	Humulus	Vine	2
	05102	Spring	Parthenocissus tricuspidata	Vitaceae	Parthenocissus	Vine	1
			Broussonetia papyrifera	Moraceae	Broussonetia	Tree	1
			Pleuropterus multiflorus	Polygonaceae	Pleuropterus	Vine	1
			Pteris multifida	Pteridaceae	Pteris	Fern	3
			Trachelospermum jasminoides	Apocynaceae	Trachelospermum	Vine	1
		Autumn	Menispermum dauricum	Menispermaceae	Menispermum	Vine	22
			Parthenocissus tricuspidata	Vitaceae	Parthenocissus	Vine	27
			Causonis japonica	Vitaceae	Causonis	Vine	1
	05103	Spring	Parthenocissus tricuspidata	Vitaceae	Parthenocissus	Vine	3
			Broussonetia papyrifera	Moraceae	Broussonetia	Tree	1
			Pteris multifida	Pteridaceae	Pteris	Fern	4
		Autumn	Menispermum dauricum	Menispermaceae	Menispermum	Vine	46
052	05201	Spring	Parthenocissus tricuspidata	Vitaceae	Parthenocissus	Vine	1
		Autumn	Parthenocissus tricuspidata	Vitaceae	Parthenocissus	Vine	5
			Pleuropterus multiflorus	Polygonaceae	Pleuropterus	Vine	4
	05202	Spring	Parthenocissus tricuspidata	Vitaceae	Parthenocissus	Vine	1
			Broussonetia papyrifera	Moraceae	Broussonetia	Tree	2
			Pteris multifida	Pteridaceae	Pteris	Fern	1
		Autumn	Parthenocissus tricuspidata	Vitaceae	Parthenocissus	Vine	1
			Broussonetia papyrifera	Moraceae	Broussonetia	Tree	1
			Pleuropterus multiflorus	Polygonaceae	Pleuropterus	Vine	1
			Pteris multifida	Pteridaceae	Pteris	Fern	3
			Trachelospermum jasminoides	Apocynaceae	Trachelospermum	Vine	1
	05203	Spring	Parthenocissus tricuspidata	Vitaceae	Parthenocissus	Vine	1
			Broussonetia papyrifera	Moraceae	Broussonetia	Tree	1
			Pleuropterus multiflorus	Polygonaceae	Pleuropterus	Vine	2
			Pteris multifida	Pteridaceae	Pteris	Fern	4
		Autumn	Parthenocissus tricuspidata	Vitaceae	Parthenocissus	Vine	3
			Broussonetia papyrifera	Moraceae	Broussonetia	Tree	1
			Pteris multifida	Pteridaceae	Pteris	Fern	6
			Causonis japonica	Vitaceae	Causonis	Vine	3
053	05301	Spring	Bothriospermum chinense	Boraginaceae	Bothriospermum	Annual/Biennial	1
			Pleuropterus multiflorus	Polygonaceae	Pleuropterus	Vine	1
			Youngia japonica	Asteraceae	Youngia	Perennial	6
			Solidago canadensi	Asteraceae	Solidago	Perennial	14
			Pteris multifida	Pteridaceae	Pteris	Fern	12
			Oxalis corniculata	Oxalidaceae	Oxalis	Perennial	1
		Autumn	Youngia japonica	Asteraceae	Youngia	Perennial	6
			Pteris multifida	Pteridaceae	Pteris	Fern	8
			Trachelospermum jasminoides	Apocynaceae	Trachelospermum	Vine	1
	05302	Spring	Bothriospermum chinense	Boraginaceae	Bothriospermum	Annual/Biennial	6
			Youngia japonica	Asteraceae	Youngia	Perennial	2
			Celtis sinensis	Cannabaceae	Celtis	Tree	1
			Orychophragmus violaceus	Brassicaceae	Orychophragmus	Annual/Biennial	1
			Galium spurium	Rubiaceae	Galium	Annual/Biennial	3
		Autumn	Youngia japonica	Asteraceae	Youngia	Perennial	2
			Pteris multifida	Pteridaceae	Pteris	Fern	5
	05303	Spring	Bothriospermum chinense	Boraginaceae	Bothriospermum	Annual/Biennial	1
			Pterocarya stenoptera	Juglandaceae	Pterocarya	Tree	1
			Broussonetia papyrifera	Moraceae	Broussonetia	Tree	3
			Pleuropterus multiflorus	Polygonaceae	Pleuropterus	Vine	2
			Youngia japonica	Asteraceae	Youngia	Perennial	1
			Galium spurium	Rubiaceae	Galium	Annual/Biennial	2
		Autumn	Solidago canadensi	Asteraceae	Solidago	Perennial	1
			Pteris multifida	Pteridaceae	Pteris	Fern	2
054	05401	Spring	Bothriospermum chinense	Boraginaceae	Bothriospermum	Annual/Biennial	2
			Lamium amplexicaule	Lamiaceae	Lamium	Annual/Biennial	1
			Broussonetia papyrifera	Moraceae	Broussonetia	Tree	1
			Youngia japonica	Asteraceae	Youngia	Perennial	1
			Trachelospermum jasminoides	Apocynaceae	Trachelospermum	Vine	12
			Erigeron canadensis	Asteraceae	Erigeron	Annual/Biennial	1
		Autumn	Pteris multifida	Pteridaceae	Pteris	Fern	1
			Erigeron canadensis	Asteraceae	Erigeron	Annual/Biennial	3
			Boehmeria nivea	Urticaceae	Boehmeria	Shrubs	1
	05402	Spring	Bothriospermum chinense	Boraginaceae	Bothriospermum	Annual/Biennial	1
			Trigonotis pedunculari	Boraginaceae	Trigonotis	Annual/Biennial	2
			Broussonetia papyrifera	Moraceae	Broussonetia	Tree	4
			Pleuropterus multiflorus	Polygonaceae	Pleuropterus	Vine	4
			Pteris multifida	Pteridaceae	Pteris	Fern	1
			Sonchus oleraceus	Asteraceae	Sonchus	Annual/Biennial	2
			Trachelospermum jasminoides	Apocynaceae	Trachelospermum	Vine	2
			Sonchus asper	Asteraceae	Sonchus	Annual/Biennial	1
		Autumn	Broussonetia papyrifera	Moraceae	Broussonetia	Tree	1
			Youngia japonica	Asteraceae	Youngia	Perennial	1
			Pteris multifida	Pteridaceae	Pteris	Fern	1
			Erigeron canadensis	Asteraceae	Erigeron	Annual/Biennial	3
	05403	Spring	Bothriospermum chinense	Boraginaceae	Bothriospermum	Annual/Biennial	1
			Trigonotis pedunculari	Boraginaceae	Trigonotis	Annual/Biennial	3
			Pleuropterus multiflorus	Polygonaceae	Pleuropterus	Vine	3
			Youngia japonica	Asteraceae	Youngia	Perennial	3
			Pteris multifida	Pteridaceae	Pteris	Fern	1
			Celtis sinensis	Cannabaceae	Celtis	Tree	1
			Galium spurium	Rubiaceae	Galium	Annual/Biennial	1
		Autumn	Pleuropterus multiflorus	Polygonaceae	Pleuropterus	Vine	3
			Erigeron canadensis	Asteraceae	Erigeron	Annual/Biennial	1
			Boehmeria nivea	Urticaceae	Boehmeria	Shrubs	2
055	05501	Spring	Veronica hederifolia	Plantaginaceae	Veronica	Annual/Biennial	8
			Parthenocissus tricuspidata	Vitaceae	Parthenocissus	Vine	9
			Pleuropterus multiflorus	Polygonaceae	Pleuropterus	Vine	4
			Youngia japonica	Asteraceae	Youngia	Perennial	3
			Chrysanthemum indicum	Asteraceae	Chrysanthemum	Perennial	2
			Galium spurium	Rubiaceae	Galium	Annual/Biennial	10
		Autumn	Parthenocissus tricuspidata	Vitaceae	Parthenocissus	Vine	1
			Pleuropterus multiflorus	Polygonaceae	Pleuropterus	Vine	1
			Youngia japonica	Asteraceae	Youngia	Perennial	4
			Causonis japonica	Vitaceae	Causonis	Vine	1
			Chrysanthemum indicum	Asteraceae	Chrysanthemum	Perennial	3
	05502	Spring	Solanum lyratum	Solanaceae	Solanum	Vine	3
			Lamium amplexicaule	Lamiaceae	Lamium	Annual/Biennial	1
			Parthenocissus tricuspidata	Vitaceae	Parthenocissus	Vine	4
			Broussonetia papyrifera	Moraceae	Broussonetia	Tree	4
			Pleuropterus multiflorus	Polygonaceae	Pleuropterus	Vine	2
			Pteris multifida	Pteridaceae	Pteris	Fern	3
			Chrysanthemum indicum	Asteraceae	Chrysanthemum	Perennial	4
		Autumn	Broussonetia papyrifera	Moraceae	Broussonetia	Tree	1
			Pleuropterus multiflorus	Polygonaceae	Pleuropterus	Vine	3
			Ligustrum lucidum	Oleaceae	Ligustrum	Shrubs	1
			Celtis sinensis	Cannabaceae	Celtis	Tree	1
			Causonis japonica	Vitaceae	Causonis	Vine	5
			Chrysanthemum indicum	Asteraceae	Chrysanthemum	Perennial	3
	05503	Spring	Parthenocissus tricuspidata	Vitaceae	Parthenocissus	Vine	10
			Pleuropterus multiflorus	Polygonaceae	Pleuropterus	Vine	3
			Pteris multifida	Pteridaceae	Pteris	Fern	5
			Lonicera japonica	Caprifoliaceae	Lonicera	Vine	1
			Galium spurium	Rubiaceae	Galium	Annual/Biennial	1
		Autumn	Parthenocissus tricuspidata	Vitaceae	Parthenocissus	Vine	1
			Broussonetia papyrifera	Moraceae	Broussonetia	Tree	1
			Pleuropterus multiflorus	Polygonaceae	Pleuropterus	Vine	3
			Pteris multifida	Pteridaceae	Pteris	Fern	5
			Morus alba	Moraceae	Morus	Tree	1
			Causonis japonica	Vitaceae	Causonis	Vine	3
	05504	Spring	Parthenocissus tricuspidata	Vitaceae	Parthenocissus	Vine	2
			Pleuropterus multiflorus	Polygonaceae	Pleuropterus	Vine	8
			Youngia japonica	Asteraceae	Youngia	Perennial	5
			Pteris multifida	Pteridaceae	Pteris	Fern	3
			Causonis japonica	Vitaceae	Causonis	Vine	2
			Chrysanthemum indicum	Asteraceae	Chrysanthemum	Perennial	8
		Autumn	Broussonetia papyrifera	Moraceae	Broussonetia	Tree	2
			Pleuropterus multiflorus	Polygonaceae	Pleuropterus	Vine	4
			Youngia japonica	Asteraceae	Youngia	Perennial	1
			Pteris multifida	Pteridaceae	Pteris	Fern	3
			Causonis japonica	Vitaceae	Causonis	Vine	4
			Chrysanthemum indicum	Asteraceae	Chrysanthemum	Perennial	6
056	05601	Spring	Parthenocissus tricuspidata	Vitaceae	Parthenocissus	Vine	6
		Autumn	Parthenocissus tricuspidata	Vitaceae	Parthenocissus	Vine	13
	05602	Spring	Parthenocissus tricuspidata	Vitaceae	Parthenocissus	Vine	10
		Autumn	Parthenocissus tricuspidata	Vitaceae	Parthenocissus	Vine	22
	05603	Spring	Parthenocissus tricuspidata	Vitaceae	Parthenocissus	Vine	6
		Autumn	Parthenocissus tricuspidata	Vitaceae	Parthenocissus	Vine	17
057	05701	Spring	Solanum lyratum	Solanaceae	Solanum	Vine	1
			Youngia japonica	Asteraceae	Youngia	Perennial	2
			Pteris multifida	Pteridaceae	Pteris	Fern	1
			Celtis sinensis	Cannabaceae	Celtis	Tree	1
			Viburnum awabuki	Adoxaceae	Viburnum	Shrubs	1
			Bothriospermum zeylanicum	Boraginaceae	Bothriospermum	Annual/Biennial	3
			Galium spurium	Rubiaceae	Galium	Annual/Biennial	2
		Autumn	Solanum lyratum	Solanaceae	Solanum	Vine	1
			Astragalus bhotanensis	Fabaceae	Astragalus	Perennial	2
			Commelina benghalensis	Commelinaceae	Commelina	Perennial	1
			Ligustrum lucidum	Oleaceae	Ligustrum	Shrubs	1
			Celtis sinensis	Cannabaceae	Celtis	Tree	1
			Acalypha australis	Euphorbiaceae	Acalypha	Annual/Biennial	3
			Causonis japonica	Vitaceae	Causonis	Vine	1
	05702	Spring	Stellaria media	Caryophyllaceae	Stellaria	Annual/Biennial	3
			Broussonetia papyrifera	Moraceae	Broussonetia	Tree	3
			Youngia japonica	Asteraceae	Youngia	Perennial	2
			Pteris multifida	Pteridaceae	Pteris	Fern	6
		Autumn	Youngia japonica	Asteraceae	Youngia	Perennial	1
			Pteris multifida	Pteridaceae	Pteris	Fern	5
			Melia azedarach	Meliaceae	Melia	Tree	1
			Causonis japonica	Vitaceae	Causonis	Vine	3
	05703	Spring	Broussonetia papyrifera	Moraceae	Broussonetia	Tree	2
			Pteris multifida	Pteridaceae	Pteris	Fern	13
			Ligustrum lucidum	Oleaceae	Ligustrum	Shrubs	1
			Celtis sinensis	Cannabaceae	Celtis	Tree	1
		Autumn	Parthenocissus tricuspidata	Vitaceae	Parthenocissus	Vine	11
			Broussonetia papyrifera	Moraceae	Broussonetia	Tree	2
			Pteris multifida	Pteridaceae	Pteris	Fern	8
058	05801	Spring	Parthenocissus tricuspidata	Vitaceae	Parthenocissus	Vine	15
			Pteris multifida	Pteridaceae	Pteris	Fern	2
		Autumn	Parthenocissus tricuspidata	Vitaceae	Parthenocissus	Vine	26
	05802	Spring	Parthenocissus tricuspidata	Vitaceae	Parthenocissus	Vine	5
			Youngia japonica	Asteraceae	Youngia	Perennial	1
			Pteris multifida	Pteridaceae	Pteris	Fern	5
		Autumn	Parthenocissus tricuspidata	Vitaceae	Parthenocissus	Vine	1
			Setaria viridis	Poaceae	Setaria	Annual/Biennial	1
			Pteris multifida	Pteridaceae	Pteris	Fern	3
			Thalictrum aquilegiifolium	Ranunculaceae	Thalictrum	Perennial	1
	05803	Spring	Solidago canadensi	Asteraceae	Solidago	Perennial	2
			Pteris multifida	Pteridaceae	Pteris	Fern	3
		Autumn	Broussonetia papyrifera	Moraceae	Broussonetia	Tree	1
			Solidago canadensi	Asteraceae	Solidago	Perennial	2
			Pteris multifida	Pteridaceae	Pteris	Fern	3
059	05901	Spring	Youngia japonica	Asteraceae	Youngia	Perennial	2
			Pteris multifida	Pteridaceae	Pteris	Fern	3
		Autumn	Cyrtomium fortunei	Dryopteridaceae	Cyrtomium	Fern	1
			Pteris multifida	Pteridaceae	Pteris	Fern	3
	05902	Spring	Pteris multifida	Pteridaceae	Pteris	Fern	2
			Celtis sinensis	Cannabaceae	Celtis	Tree	1
			Chrysanthemum indicum	Asteraceae	Chrysanthemum	Perennial	1
			Oxalis corniculata	Oxalidaceae	Oxalis	Perennial	2
		Autumn	Digitaria sanguinalis	Poaceae	Digitaria	Annual/Biennial	2
			Acalypha australis	Euphorbiaceae	Acalypha	Annual/Biennial	2
	05903	Spring	Veronica hederifolia	Plantaginaceae	Veronica	Annual/Biennial	2
			Broussonetia papyrifera	Moraceae	Broussonetia	Tree	2
		Autumn	Broussonetia papyrifera	Moraceae	Broussonetia	Tree	2
060	06001	Spring	Parthenocissus tricuspidata	Vitaceae	Parthenocissus	Vine	2
			Ligustrum lucidum	Oleaceae	Ligustrum	Shrubs	1
			Celtis sinensis	Cannabaceae	Celtis	Tree	2
		Autumn	Pteris multifida	Pteridaceae	Pteris	Fern	6
	06002	Spring	Parthenocissus tricuspidata	Vitaceae	Parthenocissus	Vine	8
			Pteris multifida	Pteridaceae	Pteris	Fern	8
			Causonis japonica	Vitaceae	Causonis	Vine	1
		Autumn	Parthenocissus tricuspidata	Vitaceae	Parthenocissus	Vine	19
			Cyrtomium fortunei	Dryopteridaceae	Cyrtomium	Fern	1
	06003	Spring	Veronica hederifolia	Plantaginaceae	Veronica	Annual/Biennial	1
			Parthenocissus tricuspidata	Vitaceae	Parthenocissus	Vine	5
			Broussonetia papyrifera	Moraceae	Broussonetia	Tree	5
			Pteris multifida	Pteridaceae	Pteris	Fern	13
			Galium spurium	Rubiaceae	Galium	Annual/Biennial	1
		Autumn	Parthenocissus tricuspidata	Vitaceae	Parthenocissus	Vine	11
			Broussonetia papyrifera	Moraceae	Broussonetia	Tree	2
061	06101	Spring	Bothriospermum chinense	Boraginaceae	Bothriospermum	Annual/Biennial	1
			Lamium amplexicaule	Lamiaceae	Lamium	Annual/Biennial	2
			Menispermum dauricum	Menispermaceae	Menispermum	Vine	2
			Veronica hederifolia	Plantaginaceae	Veronica	Annual/Biennial	1
			Stellaria media	Caryophyllaceae	Stellaria	Annual/Biennial	3
			Trigonotis pedunculari	Boraginaceae	Trigonotis	Annual/Biennial	12
			Broussonetia papyrifera	Moraceae	Broussonetia	Tree	1
			Morus alba	Moraceae	Morus	Tree	1
		Autumn	Platanus acerifolia	Platanaceae	Platanus	Tree	1
			Broussonetia papyrifera	Moraceae	Broussonetia	Tree	1
			Rorippa indica	Brassicaceae	Rorippa	Annual/Biennial	1
			Pleuropterus multiflorus	Polygonaceae	Pleuropterus	Vine	1
			Youngia japonica	Asteraceae	Youngia	Perennial	1
			Morus alba	Moraceae	Morus	Tree	1
			Vitis bryoniifolia	Vitaceae	Vitis	Vine	2
	06102	Spring	Veronica persica	Plantaginaceae	Veronica	Annual/Biennial	4
			Bothriospermum chinense	Boraginaceae	Bothriospermum	Annual/Biennial	1
			Lamium amplexicaule	Lamiaceae	Lamium	Annual/Biennial	14
			Stellaria media	Caryophyllaceae	Stellaria	Annual/Biennial	13
			Trigonotis pedunculari	Boraginaceae	Trigonotis	Annual/Biennial	1
			Celtis sinensis	Cannabaceae	Celtis	Tree	1
			Chrysanthemum indicum	Asteraceae	Chrysanthemum	Perennial	4
			Rosa multiflora	Rosaceae	Rosa	Shrubs	1
			Vitis bryoniifolia	Vitaceae	Vitis	Vine	2
		Autumn	Oxalis bowiei	Oxalidaceae	Oxalis	Perennial	2
			Platanus acerifolia	Platanaceae	Platanus	Tree	1
			Albizia julibrissin	Fabaceae	Albizia	Tree	1
			Lonicera japonica	Caprifoliaceae	Lonicera	Vine	2
			Causonis japonica	Vitaceae	Causonis	Vine	1
			Erigeron canadensis	Asteraceae	Erigeron	Annual/Biennial	2
			Chrysanthemum indicum	Asteraceae	Chrysanthemum	Perennial	4
			Vitis bryoniifolia	Vitaceae	Vitis	Vine	3
	06103	Spring	Lamium amplexicaule	Lamiaceae	Lamium	Annual/Biennial	24
			Veronica hederifolia	Plantaginaceae	Veronica	Annual/Biennial	12
			Stellaria media	Caryophyllaceae	Stellaria	Annual/Biennial	2
			Trigonotis pedunculari	Boraginaceae	Trigonotis	Annual/Biennial	3
			Chrysanthemum indicum	Asteraceae	Chrysanthemum	Perennial	4
			Veronica arvensis	Plantaginaceae	Veronica	Annual/Biennial	2
			Orychophragmus violaceus	Brassicaceae	Orychophragmus	Annual/Biennial	1
		Autumn	Euphorbia maculata	Euphorbiaceae	Euphorbia	Annual/Biennial	1
			Cynodon dactylon	Poaceae	Cynodon	Perennial	3
			Youngia japonica	Asteraceae	Youngia	Perennial	2
			Lonicera japonica	Caprifoliaceae	Lonicera	Vine	2
			Acalypha australis	Euphorbiaceae	Acalypha	Annual/Biennial	3
			Chrysanthemum indicum	Asteraceae	Chrysanthemum	Perennial	3
062	06201	Spring	Bothriospermum chinense	Boraginaceae	Bothriospermum	Annual/Biennial	10
			Lamium amplexicaule	Lamiaceae	Lamium	Annual/Biennial	11
			Veronica hederifolia	Plantaginaceae	Veronica	Annual/Biennial	2
			Trigonotis pedunculari	Boraginaceae	Trigonotis	Annual/Biennial	8
			Broussonetia papyrifera	Moraceae	Broussonetia	Tree	4
			Pleuropterus multiflorus	Polygonaceae	Pleuropterus	Vine	3
			Youngia japonica	Asteraceae	Youngia	Perennial	2
			Ligustrum lucidum	Oleaceae	Ligustrum	Shrubs	1
			Celtis sinensis	Cannabaceae	Celtis	Tree	5
			Corydalis edulis	Papaveraceae	Corydalis	Annual/Biennial	10
		Autumn	Oxalis bowiei	Oxalidaceae	Oxalis	Perennial	9
			Pleuropterus multiflorus	Polygonaceae	Pleuropterus	Vine	1
			Lolium perenne	Poaceae	Lolium	Perennial	4
			Youngia japonica	Asteraceae	Youngia	Perennial	6
			Pteris multifida	Pteridaceae	Pteris	Fern	1
			Chenopodium album	Amaranthaceae	Chenopodium	Annual/Biennial	1
			Acalypha australis	Euphorbiaceae	Acalypha	Annual/Biennial	2
			Leonurus japonicus	Lamiaceae	Leonurus	Annual/Biennial	1
			Perilla frutescens	Lamiaceae	Perilla	Annual/Biennial	1
	06202	Spring	Bothriospermum chinense	Boraginaceae	Bothriospermum	Annual/Biennial	10
			Stellaria media	Caryophyllaceae	Stellaria	Annual/Biennial	3
			Trigonotis pedunculari	Boraginaceae	Trigonotis	Annual/Biennial	8
			Broussonetia papyrifera	Moraceae	Broussonetia	Tree	1
			Pleuropterus multiflorus	Polygonaceae	Pleuropterus	Vine	3
			Solidago canadensi	Asteraceae	Solidago	Perennial	12
		Autumn	Setaria viridis	Poaceae	Setaria	Annual/Biennial	4
			Youngia japonica	Asteraceae	Youngia	Perennial	3
			Pteris multifida	Pteridaceae	Pteris	Fern	1
			Digitaria sanguinalis	Poaceae	Digitaria	Annual/Biennial	1
			Celtis sinensis	Cannabaceae	Celtis	Tree	1
			Morus alba	Moraceae	Morus	Tree	1
			Perilla frutescens	Lamiaceae	Perilla	Annual/Biennial	1
	06203	Spring	Veronica persica	Plantaginaceae	Veronica	Annual/Biennial	1
			Bothriospermum chinense	Boraginaceae	Bothriospermum	Annual/Biennial	4
			Veronica hederifolia	Plantaginaceae	Veronica	Annual/Biennial	3
			Broussonetia papyrifera	Moraceae	Broussonetia	Tree	1
			Pleuropterus multiflorus	Polygonaceae	Pleuropterus	Vine	3
			Youngia japonica	Asteraceae	Youngia	Perennial	2
			Solidago canadensi	Asteraceae	Solidago	Perennial	7
			Humulus scanden	Cannabaceae	Humulus	Vine	2
			Galium spurium	Rubiaceae	Galium	Annual/Biennial	3
		Autumn	Oxalis bowiei	Oxalidaceae	Oxalis	Perennial	3
			Lolium perenne	Poaceae	Lolium	Perennial	1
			Youngia japonica	Asteraceae	Youngia	Perennial	5
			Solanum nigrum	Solanaceae	Solanum	Annual/Biennial	1
			Digitaria sanguinalis	Poaceae	Digitaria	Annual/Biennial	2
			Morus alba	Moraceae	Morus	Tree	1
	06204	Spring	Bothriospermum chinense	Boraginaceae	Bothriospermum	Annual/Biennial	3
			Lamium amplexicaule	Lamiaceae	Lamium	Annual/Biennial	2
			Veronica hederifolia	Plantaginaceae	Veronica	Annual/Biennial	2
			Oenothera rosea	Onagraceae	Oenothera	Perennial	9
			Youngia japonica	Asteraceae	Youngia	Perennial	9
			Solidago canadensi	Asteraceae	Solidago	Perennial	1
			Sonchus oleraceus	Asteraceae	Sonchus	Annual/Biennial	2
			Morus alba	Moraceae	Morus	Tree	2
			Semiaquilegia adoxoides	Ranunculaceae	Semiaquilegia	Perennial	2
			Chrysanthemum indicum	Asteraceae	Chrysanthemum	Perennial	1
			Geranium carolinianum	Geraniaceae	Geranium	Annual/Biennial	2
			Leonurus japonicus	Lamiaceae	Leonurus	Annual/Biennial	5
		Autumn	Commelina benghalensis	Commelinaceae	Commelina	Perennial	1
			Setaria viridis	Poaceae	Setaria	Annual/Biennial	1
			Broussonetia papyrifera	Moraceae	Broussonetia	Tree	1
			Chenopodium album	Amaranthaceae	Chenopodium	Annual/Biennial	2
			Digitaria sanguinalis	Poaceae	Digitaria	Annual/Biennial	17
			Morus alba	Moraceae	Morus	Tree	1
063	06301	Spring	Bothriospermum chinense	Boraginaceae	Bothriospermum	Annual/Biennial	8
			Broussonetia papyrifera	Moraceae	Broussonetia	Tree	3
			Pleuropterus multiflorus	Polygonaceae	Pleuropterus	Vine	2
			Pteris multifida	Pteridaceae	Pteris	Fern	8
			Rubus parvifolius	Rosaceae	Rubus	Shrubs	2
			Lonicera japonica	Caprifoliaceae	Lonicera	Vine	4
			Ulmus pumila	Ulmaceae	Ulmus	Tree	1
		Autumn	Broussonetia papyrifera	Moraceae	Broussonetia	Tree	5
			Pleuropterus multiflorus	Polygonaceae	Pleuropterus	Vine	1
			Pteris multifida	Pteridaceae	Pteris	Fern	8
			Rubus parvifolius	Rosaceae	Rubus	Shrubs	2
			Lonicera japonica	Caprifoliaceae	Lonicera	Vine	4
			Morus alba	Moraceae	Morus	Tree	1
	06302	Spring	Ficus pumila	Moraceae	Ficus	Shrubs	2
			Broussonetia papyrifera	Moraceae	Broussonetia	Tree	4
			Pleuropterus multiflorus	Polygonaceae	Pleuropterus	Vine	12
			Sonchus oleraceus	Asteraceae	Sonchus	Annual/Biennial	4
			Celtis sinensis	Cannabaceae	Celtis	Tree	3
		Autumn	Broussonetia papyrifera	Moraceae	Broussonetia	Tree	3
			Pleuropterus multiflorus	Polygonaceae	Pleuropterus	Vine	11
			Solidago canadensi	Asteraceae	Solidago	Perennial	3
			Sonchus oleraceus	Asteraceae	Sonchus	Annual/Biennial	1
			Celtis sinensis	Cannabaceae	Celtis	Tree	3
			Morus alba	Moraceae	Morus	Tree	1
			Vitis bryoniifolia	Vitaceae	Vitis	Vine	2
	06303	Spring	Broussonetia papyrifera	Moraceae	Broussonetia	Tree	3
			Pleuropterus multiflorus	Polygonaceae	Pleuropterus	Vine	15
			Solidago canadensi	Asteraceae	Solidago	Perennial	2
			Sonchus oleraceus	Asteraceae	Sonchus	Annual/Biennial	3
			Taraxacum mongolicum	Asteraceae	Taraxacum	Perennial	2
			Celtis sinensis	Cannabaceae	Celtis	Tree	1
			Chrysanthemum indicum	Asteraceae	Chrysanthemum	Perennial	2
		Autumn	Broussonetia papyrifera	Moraceae	Broussonetia	Tree	2
			Pleuropterus multiflorus	Polygonaceae	Pleuropterus	Vine	14
			Solidago canadensi	Asteraceae	Solidago	Perennial	2
			Sonchus oleraceus	Asteraceae	Sonchus	Annual/Biennial	5
			Celtis sinensis	Cannabaceae	Celtis	Tree	3
			Chrysanthemum indicum	Asteraceae	Chrysanthemum	Perennial	5
064	06401	Spring	Pleuropterus multiflorus	Polygonaceae	Pleuropterus	Vine	3
			Pteris multifida	Pteridaceae	Pteris	Fern	6
			Lonicera japonica	Caprifoliaceae	Lonicera	Vine	2
		Autumn	Pteris multifida	Pteridaceae	Pteris	Fern	7
			Lonicera japonica	Caprifoliaceae	Lonicera	Vine	2
	06402	Spring	Poa pratensi	Poaceae	Poa	Annual/Biennial	3
			Broussonetia papyrifera	Moraceae	Broussonetia	Tree	2
			Pteris multifida	Pteridaceae	Pteris	Fern	9
			Celtis sinensis	Cannabaceae	Celtis	Tree	1
			Semiaquilegia adoxoides	Ranunculaceae	Semiaquilegia	Perennial	4
		Autumn	Oxalis bowiei	Oxalidaceae	Oxalis	Perennial	3
			Broussonetia papyrifera	Moraceae	Broussonetia	Tree	1
			Pteris multifida	Pteridaceae	Pteris	Fern	12
			Celtis sinensis	Cannabaceae	Celtis	Tree	1
			Acalypha australis	Euphorbiaceae	Acalypha	Annual/Biennial	3
	06403	Spring	Poa pratensi	Poaceae	Poa	Annual/Biennial	2
			Broussonetia papyrifera	Moraceae	Broussonetia	Tree	2
			Pteris multifida	Pteridaceae	Pteris	Fern	8
			Trachelospermum jasminoides	Apocynaceae	Trachelospermum	Vine	2
			Celtis sinensis	Cannabaceae	Celtis	Tree	2
			Semiaquilegia adoxoides	Ranunculaceae	Semiaquilegia	Perennial	5
		Autumn	Broussonetia papyrifera	Moraceae	Broussonetia	Tree	2
			Pleuropterus multiflorus	Polygonaceae	Pleuropterus	Vine	1
			Pteris multifida	Pteridaceae	Pteris	Fern	10
			Trachelospermum jasminoides	Apocynaceae	Trachelospermum	Vine	1
			Celtis sinensis	Cannabaceae	Celtis	Tree	1
			Lonicera japonica	Caprifoliaceae	Lonicera	Vine	1
			Acalypha australis	Euphorbiaceae	Acalypha	Annual/Biennial	1
065	06501	Spring	Broussonetia papyrifera	Moraceae	Broussonetia	Tree	1
			Pleuropterus multiflorus	Polygonaceae	Pleuropterus	Vine	2
			Pteris multifida	Pteridaceae	Pteris	Fern	4
			Celtis sinensis	Cannabaceae	Celtis	Tree	1
			Corydalis edulis	Papaveraceae	Corydalis	Annual/Biennial	2
		Autumn	Broussonetia papyrifera	Moraceae	Broussonetia	Tree	1
			Pteris multifida	Pteridaceae	Pteris	Fern	6
			Acalypha australis	Euphorbiaceae	Acalypha	Annual/Biennial	2
	06502	Spring	Broussonetia papyrifera	Moraceae	Broussonetia	Tree	1
			Pteris multifida	Pteridaceae	Pteris	Fern	5
			Morus alba	Moraceae	Morus	Tree	1
			Corydalis edulis	Papaveraceae	Corydalis	Annual/Biennial	7
		Autumn	Broussonetia papyrifera	Moraceae	Broussonetia	Tree	1
			Pteris multifida	Pteridaceae	Pteris	Fern	6
			Morus alba	Moraceae	Morus	Tree	2
			Adiantum capillus-veneris	Pteridaceae	Adiantum	Fern	3
	06503	Spring	Broussonetia papyrifera	Moraceae	Broussonetia	Tree	2
			Pteris multifida	Pteridaceae	Pteris	Fern	8
			Corydalis edulis	Papaveraceae	Corydalis	Annual/Biennial	15
		Autumn	Broussonetia papyrifera	Moraceae	Broussonetia	Tree	2
			Pteris multifida	Pteridaceae	Pteris	Fern	11
			Morus alba	Moraceae	Morus	Tree	3
			Adiantum capillus-veneris	Pteridaceae	Adiantum	Fern	9
	06504	Spring	Broussonetia papyrifera	Moraceae	Broussonetia	Tree	2
			Pteris multifida	Pteridaceae	Pteris	Fern	31
			Corydalis edulis	Papaveraceae	Corydalis	Annual/Biennial	19
			Oxalis corniculata	Oxalidaceae	Oxalis	Perennial	2
		Autumn	Youngia japonica	Asteraceae	Youngia	Perennial	1
			Pteris multifida	Pteridaceae	Pteris	Fern	41
			Acalypha australis	Euphorbiaceae	Acalypha	Annual/Biennial	2
			Adiantum capillus-veneris	Pteridaceae	Adiantum	Fern	3
			Boehmeria nivea	Urticaceae	Boehmeria	Shrubs	1
066	06601	Spring	Parthenocissus tricuspidata	Vitaceae	Parthenocissus	Vine	10
			Pteris multifida	Pteridaceae	Pteris	Fern	12
			Veronica polita	Plantaginaceae	Veronica	Annual/Biennial	4
			Morus alba	Moraceae	Morus	Tree	1
		Autumn	Parthenocissus tricuspidata	Vitaceae	Parthenocissus	Vine	22
			Pteris multifida	Pteridaceae	Pteris	Fern	7
			Morus alba	Moraceae	Morus	Tree	1
	06602	Spring	Parthenocissus tricuspidata	Vitaceae	Parthenocissus	Vine	12
			Pleuropterus multiflorus	Polygonaceae	Pleuropterus	Vine	2
			Pteris multifida	Pteridaceae	Pteris	Fern	1
		Autumn	Parthenocissus tricuspidata	Vitaceae	Parthenocissus	Vine	24
			Pleuropterus multiflorus	Polygonaceae	Pleuropterus	Vine	1
	06603	Spring	Veronica hederifolia	Plantaginaceae	Veronica	Annual/Biennial	2
			Parthenocissus tricuspidata	Vitaceae	Parthenocissus	Vine	10
			Broussonetia papyrifera	Moraceae	Broussonetia	Tree	1
			Solanum nigrum	Solanaceae	Solanum	Annual/Biennial	1
		Autumn	Parthenocissus tricuspidata	Vitaceae	Parthenocissus	Vine	20
			Broussonetia papyrifera	Moraceae	Broussonetia	Tree	1
			Solanum nigrum	Solanaceae	Solanum	Annual/Biennial	1
067	06701	Spring	Veronica hederifolia	Plantaginaceae	Veronica	Annual/Biennial	12
			Broussonetia papyrifera	Moraceae	Broussonetia	Tree	1
			Youngia japonica	Asteraceae	Youngia	Perennial	22
			Pteris multifida	Pteridaceae	Pteris	Fern	9
			Erigeron canadensis	Asteraceae	Erigeron	Annual/Biennial	1
		Autumn	Broussonetia papyrifera	Moraceae	Broussonetia	Tree	2
			Youngia japonica	Asteraceae	Youngia	Perennial	17
			Pteris multifida	Pteridaceae	Pteris	Fern	8
			Adiantum capillus-veneris	Pteridaceae	Adiantum	Fern	12
			Erigeron canadensis	Asteraceae	Erigeron	Annual/Biennial	1
	06702	Spring	Bothriospermum chinense	Boraginaceae	Bothriospermum	Annual/Biennial	1
			Stellaria media	Caryophyllaceae	Stellaria	Annual/Biennial	4
			Broussonetia papyrifera	Moraceae	Broussonetia	Tree	2
			Pteris multifida	Pteridaceae	Pteris	Fern	12
			Veronica polita	Plantaginaceae	Veronica	Annual/Biennial	6
			Chrysanthemum indicum	Asteraceae	Chrysanthemum	Perennial	1
		Autumn	Parthenocissus tricuspidata	Vitaceae	Parthenocissus	Vine	1
			Setaria viridis	Poaceae	Setaria	Annual/Biennial	3
			Youngia japonica	Asteraceae	Youngia	Perennial	12
			Pteris multifida	Pteridaceae	Pteris	Fern	35
			Digitaria sanguinalis	Poaceae	Digitaria	Annual/Biennial	2
			Adiantum capillus-veneris	Pteridaceae	Adiantum	Fern	5
			Chrysanthemum indicum	Asteraceae	Chrysanthemum	Perennial	5
	06703	Spring	Bothriospermum chinense	Boraginaceae	Bothriospermum	Annual/Biennial	8
			Veronica hederifolia	Plantaginaceae	Veronica	Annual/Biennial	5
			Stellaria media	Caryophyllaceae	Stellaria	Annual/Biennial	8
			Pteris multifida	Pteridaceae	Pteris	Fern	4
		Autumn	Hypodematium fordii	Hypodematiaceae	Hypodematium	Fern	1
			Broussonetia papyrifera	Moraceae	Broussonetia	Tree	2
			Pteris multifida	Pteridaceae	Pteris	Fern	5
			Acalypha australis	Euphorbiaceae	Acalypha	Annual/Biennial	3
			Causonis japonica	Vitaceae	Causonis	Vine	1
			Chrysanthemum indicum	Asteraceae	Chrysanthemum	Perennial	2
068	06801	Spring	Youngia japonica	Asteraceae	Youngia	Perennial	7
			Sonchus oleraceus	Asteraceae	Sonchus	Annual/Biennial	2
			Ulmus pumila	Ulmaceae	Ulmus	Tree	1
		Autumn	Setaria viridis	Poaceae	Setaria	Annual/Biennial	2
			Broussonetia papyrifera	Moraceae	Broussonetia	Tree	1
			Digitaria sanguinalis	Poaceae	Digitaria	Annual/Biennial	2
			Ixeris chinensis	Asteraceae	Ixeris	Perennial	1
	06802	Spring	Broussonetia papyrifera	Moraceae	Broussonetia	Tree	1
			Youngia japonica	Asteraceae	Youngia	Perennial	2
			Celtis sinensis	Cannabaceae	Celtis	Tree	6
		Autumn	Setaria viridis	Poaceae	Setaria	Annual/Biennial	6
			Broussonetia papyrifera	Moraceae	Broussonetia	Tree	1
			Digitaria sanguinalis	Poaceae	Digitaria	Annual/Biennial	1
			Ulmus pumila	Ulmaceae	Ulmus	Tree	1
	06803	Spring	Youngia japonica	Asteraceae	Youngia	Perennial	3
			Solidago canadensi	Asteraceae	Solidago	Perennial	2
			Pteris multifida	Pteridaceae	Pteris	Fern	6
		Autumn	Phytolacca americana	Phytolaccaceae	Phytolacca	Perennial	1
			Broussonetia papyrifera	Moraceae	Broussonetia	Tree	1
			Pteris multifida	Pteridaceae	Pteris	Fern	7
			Chenopodium album	Amaranthaceae	Chenopodium	Annual/Biennial	1
			Erigeron annuu	Asteraceae	Erigeron	Annual/Biennial	1
069	06901	Spring	Veronica hederifolia	Plantaginaceae	Veronica	Annual/Biennial	2
			Broussonetia papyrifera	Moraceae	Broussonetia	Tree	5
			Pteris multifida	Pteridaceae	Pteris	Fern	1
		Autumn	Causonis japonica	Vitaceae	Causonis	Vine	1
			Boehmeria nivea	Urticaceae	Boehmeria	Shrubs	1
	06902	Spring	Lamium amplexicaule	Lamiaceae	Lamium	Annual/Biennial	2
			Veronica hederifolia	Plantaginaceae	Veronica	Annual/Biennial	2
			Broussonetia papyrifera	Moraceae	Broussonetia	Tree	5
		Autumn	Broussonetia papyrifera	Moraceae	Broussonetia	Tree	2
			Acalypha australis	Euphorbiaceae	Acalypha	Annual/Biennial	1
			Ixeris chinensis	Asteraceae	Ixeris	Perennial	1
			Boehmeria nivea	Urticaceae	Boehmeria	Shrubs	1
	06903	Spring	Veronica hederifolia	Plantaginaceae	Veronica	Annual/Biennial	1
			Broussonetia papyrifera	Moraceae	Broussonetia	Tree	2
			Morus alba	Moraceae	Morus	Tree	3
		Autumn	Broussonetia papyrifera	Moraceae	Broussonetia	Tree	6
			Acalypha australis	Euphorbiaceae	Acalypha	Annual/Biennial	2
070	07001	Spring	Lamium amplexicaule	Lamiaceae	Lamium	Annual/Biennial	26
			Descurainia sophia	Brassicaceae	播娘Artemisia	Annual/Biennial	1
			Veronica hederifolia	Plantaginaceae	Veronica	Annual/Biennial	2
			Pteris multifida	Pteridaceae	Pteris	Fern	1
		Autumn	Phytolacca americana	Phytolaccaceae	Phytolacca	Perennial	1
			Broussonetia papyrifera	Moraceae	Broussonetia	Tree	2
	07002	Spring	Lamium amplexicaule	Lamiaceae	Lamium	Annual/Biennial	4
			Broussonetia papyrifera	Moraceae	Broussonetia	Tree	1
			Galium spurium	Rubiaceae	Galium	Annual/Biennial	6
		Autumn	Boehmeria nivea	Urticaceae	Boehmeria	Shrubs	2
071	07101	Spring	Broussonetia papyrifera	Moraceae	Broussonetia	Tree	2
			Youngia japonica	Asteraceae	Youngia	Perennial	1
			Celtis sinensis	Cannabaceae	Celtis	Tree	3
			Causonis japonica	Vitaceae	Causonis	Vine	2
		Autumn	Broussonetia papyrifera	Moraceae	Broussonetia	Tree	1
			Albizia julibrissin	Fabaceae	Albizia	Tree	1
			Solanum nigrum	Solanaceae	Solanum	Annual/Biennial	1
			Celtis sinensis	Cannabaceae	Celtis	Tree	1
			Causonis japonica	Vitaceae	Causonis	Vine	1
	07102	Spring	Koelreuteria bipinnata	Sapindaceae	Koelreuteria	Tree	1
			Solidago canadensi	Asteraceae	Solidago	Perennial	1
			Pteris multifida	Pteridaceae	Pteris	Fern	2
			Celtis sinensis	Cannabaceae	Celtis	Tree	1
		Autumn	Koelreuteria paniculata	Sapindaceae	Koelreuteria	Tree	1
			Celtis sinensis	Cannabaceae	Celtis	Tree	3
	07103	Spring	Lamium amplexicaule	Lamiaceae	Lamium	Annual/Biennial	3
			Solidago canadensi	Asteraceae	Solidago	Perennial	3
			Sonchus oleraceus	Asteraceae	Sonchus	Annual/Biennial	2
			Celtis sinensis	Cannabaceae	Celtis	Tree	1
		Autumn	Broussonetia papyrifera	Moraceae	Broussonetia	Tree	2
			Pteris multifida	Pteridaceae	Pteris	Fern	1
			Celtis sinensis	Cannabaceae	Celtis	Tree	1
072	07201	Spring	Veronica hederifolia	Plantaginaceae	Veronica	Annual/Biennial	2
			Broussonetia papyrifera	Moraceae	Broussonetia	Tree	2
			Veronica polita	Plantaginaceae	Veronica	Annual/Biennial	3
			Galium spurium	Rubiaceae	Galium	Annual/Biennial	1
		Autumn	Stellaria media	Caryophyllaceae	Stellaria	Annual/Biennial	4
			Broussonetia papyrifera	Moraceae	Broussonetia	Tree	3
	07202	Spring	Veronica hederifolia	Plantaginaceae	Veronica	Annual/Biennial	5
			Veronica polita	Plantaginaceae	Veronica	Annual/Biennial	5
			Oxalis corniculata	Oxalidaceae	Oxalis	Perennial	5
		Autumn	Youngia japonica	Asteraceae	Youngia	Perennial	4
			Digitaria sanguinalis	Poaceae	Digitaria	Annual/Biennial	2
	07203	Spring	Broussonetia papyrifera	Moraceae	Broussonetia	Tree	1
			Pteris multifida	Pteridaceae	Pteris	Fern	2
			Veronica polita	Plantaginaceae	Veronica	Annual/Biennial	1
		Autumn	Youngia japonica	Asteraceae	Youngia	Perennial	5
			Ixeris chinensis	Asteraceae	Ixeris	Perennial	2
073	07301	Spring	Bothriospermum chinense	Boraginaceae	Bothriospermum	Annual/Biennial	2
			Broussonetia papyrifera	Moraceae	Broussonetia	Tree	7
			Veronica polita	Plantaginaceae	Veronica	Annual/Biennial	3
			Celtis sinensis	Cannabaceae	Celtis	Tree	3
			Fatoua villosa	Moraceae	Fatoua	Annual/Biennial	1
		Autumn	Phytolacca americana	Phytolaccaceae	Phytolacca	Perennial	1
			Broussonetia papyrifera	Moraceae	Broussonetia	Tree	1
			Pinellia pedatisecta	Araceae	Pinellia	Perennial	1
			Celtis sinensis	Cannabaceae	Celtis	Tree	2
			Morus alba	Moraceae	Morus	Tree	1
	07302	Spring	Bothriospermum chinense	Boraginaceae	Bothriospermum	Annual/Biennial	7
			Broussonetia papyrifera	Moraceae	Broussonetia	Tree	8
			Veronica polita	Plantaginaceae	Veronica	Annual/Biennial	3
			Celtis sinensis	Cannabaceae	Celtis	Tree	2
			Fatoua villosa	Moraceae	Fatoua	Annual/Biennial	2
		Autumn	Commelina benghalensis	Commelinaceae	Commelina	Perennial	3
			Broussonetia papyrifera	Moraceae	Broussonetia	Tree	6
			Oxalis corymbosa	Oxalidaceae	Oxalis	Perennial	1
			Youngia japonica	Asteraceae	Youngia	Perennial	1
			Celtis sinensis	Cannabaceae	Celtis	Tree	1
			Boehmeria nivea	Urticaceae	Boehmeria	Shrubs	1
	07303	Spring	Bothriospermum chinense	Boraginaceae	Bothriospermum	Annual/Biennial	5
			Lamium amplexicaule	Lamiaceae	Lamium	Annual/Biennial	1
			Broussonetia papyrifera	Moraceae	Broussonetia	Tree	4
			Arthraxon hispidus	Poaceae	Arthraxon	Annual/Biennial	1
			Pteris multifida	Pteridaceae	Pteris	Fern	5
			Celtis sinensis	Cannabaceae	Celtis	Tree	2
[truncated: 818 more rows]

## Sheet: wall
Plot ID	Research time（Spring）	Research time（Autumn）	Quadrat ID	North Wall Position	East Wall Position	Color	Orientation	Type	Construction	Height	Length	Inclination	Weathering	Roughness	Humidity level	Vine coverage	Moss/lichen coverage	Density of joints	Degradation of joints	Surrounding habitats	Hardening	Disturbance
001	2025.03.18	2024.09.24	00101	32°4′44.35″	118°48′46.01″	Gray	N	R	St	27.36	664.64	16	48	80	16	32	16	32	48	80	32	16
			00102	32°4′44.35″	118°48′46.01″	Gray	N	R	St	20.52	498.48	12	36	60	12	24	12	24	36	60	24	12
			00103	32°4′44.35″	118°48′46.01″	Gray	N	R	St	34.2	830.8	20	60	100	20	40	20	40	60	100	40	20
002	2025.03.18	2024.09.24	00201	32°4′42.88″	118°48′46.47″	Gray	N	B	Co	30	372	5	5	5	5	20	5	10	10	20	25	5
			00202	32°4′42.88″	118°48′46.47″	Gray	N	B	Co	30	372	5	5	5	5	20	5	10	10	20	25	5
			00203	32°4′42.88″	118°48′46.47″	Gray	N	B	Co	30	372	5	5	5	5	20	5	10	10	20	25	5
			00204	32°4′42.88″	118°48′46.47″	Gray	N	B	Co	24	297.6	4	4	4	4	16	4	8	8	16	20	4
003	2025.03.18	2024.09.24	00301	32°5′4.11″	118°48′53.51″	Red	SW	S	Br	32.5	1950	13	39	52	13	52	13	65	52	39	13	26
			00302	32°5′4.11″	118°48′53.51″	Red	SW	S	Br	32.5	1950	13	39	52	13	52	13	65	52	39	13	26
			00303	32°5′4.11″	118°48′53.51″	Red	SW	S	Br	20	1200	8	24	32	8	32	8	40	32	24	8	16
			00304	32°5′4.11″	118°48′53.51″	Red	SW	S	Br	25	1500	10	30	40	10	40	10	50	40	30	10	20
004	2025.03.19	2024.09.25	00401	32°4′39.88″	118°48′35.11″	Gray	W	S	Br	10	408	4	8	20	4	12	4	8	12	16	8	12
			00402	32°4′39.88″	118°48′35.11″	Gray	W	S	Br	15	612	6	12	30	6	18	6	12	18	24	12	18
			00403	32°4′39.88″	118°48′35.11″	Gray	W	S	Br	10	408	4	8	20	4	12	4	8	12	16	8	12
005	2025.03.19	2024.09.25	00501	32°4′36.52″	118°48′26.48″	Gray	E	S	St	10.5	70	5	20	25	10	10	5	20	15	20	20	15
			00502	32°4′36.52″	118°48′26.48″	Gray	E	S	St	12.6	84	6	24	30	12	12	6	24	18	24	24	18
			00503	32°4′36.52″	118°48′26.48″	Gray	E	S	St	12.6	84	6	24	30	12	12	6	24	18	24	24	18
006	2025.03.19	2024.09.25	00601	32°4′32.43″	118°48′47.43″	Gray	N	R	Br	45	63	10	40	50	20	10	10	40	30	40	30	30
			00602	32°4′32.43″	118°48′47.43″	Gray	N	R	Br	36	50.4	8	32	40	16	8	8	32	24	32	24	24
			00603	32°4′32.43″	118°48′47.43″	Gray	N	R	Br	22.5	31.5	5	20	25	10	5	5	20	15	20	15	15
007	2025.03.19	2024.09.25	00701	32°4′35.80″	118°48′49.99″	White	E	S	Co	16	160	8	16	16	8	8	8	8	8	24	32	32
			00702	32°4′35.80″	118°48′49.99″	White	E	S	Co	10	100	5	10	10	5	5	5	5	5	15	20	20
			00703	32°4′35.80″	118°48′49.99″	White	E	S	Co	12	120	6	12	12	6	6	6	6	6	18	24	24
008	2025.03.19	2024.09.25	00801	32°4′36.14″	118°48′54.66″	Gray	W	R	St	15	216	10	30	50	10	10	10	10	20	30	40	40
			00802	32°4′36.14″	118°48′54.66″	Gray	W	R	St	10.5	151.2	7	21	35	7	7	7	7	14	21	28	28
			00803	32°4′36.14″	118°48′54.66″	Gray	W	R	St	13.5	194.4	9	27	45	9	9	9	9	18	27	36	36
009	2025.03.20	2024.09.26	00901	32°2′22.50″	118°49′46.57″	Red	W	R	Co	17.5	175	10	15	15	10	10	5	5	5	10	15	20
			00902	32°2′22.50″	118°49′46.57″	Red	W	R	Co	10.5	105	6	9	9	6	6	3	3	3	6	9	12
			00903	32°2′22.50″	118°49′46.57″	Red	W	R	Co	21	210	12	18	18	12	12	6	6	6	12	18	24
010	2025.03.20	2024.09.26	01001	32°2′7.67″	118°50′16.23″	Gray	N	B	Co	36	52	2	2	2	2	4	2	8	4	2	8	10
			01002	32°2′7.67″	118°50′16.23″	Gray	N	B	Co	36	52	2	2	2	2	4	2	8	4	2	8	10
			01003	32°2′7.67″	118°50′16.23″	Gray	N	B	Co	36	52	2	2	2	2	4	2	8	4	2	8	10
011	2025.03.20	2024.09.26	01101	32°2′9.19″	118°50′8.14″	Gray	E	R	St	16.8	162	6	18	30	6	6	6	18	12	18	18	24
			01102	32°2′9.19″	118°50′8.14″	Gray	E	R	St	11.2	108	4	12	20	4	4	4	12	8	12	12	16
			01103	32°2′9.19″	118°50′8.14″	Gray	E	R	St	14	135	5	15	25	5	5	5	15	10	15	15	20
012	2025.03.20	2024.09.26	01201	32°2′19.71″	118°49′45.94″	Gray	NW	R	St	45	270	18	27	45	18	9	9	27	27	18	27	36
			01202	32°2′19.71″	118°49′45.94″	Gray	NW	R	St	35	210	14	21	35	14	7	7	21	21	14	21	28
			01203	32°2′19.71″	118°49′45.94″	Gray	NW	R	St	60	360	24	36	60	24	12	12	36	36	24	36	48
			01204	32°2′19.71″	118°49′45.94″	Gray	NW	R	St	50	300	20	30	50	20	10	10	30	30	20	30	40
013	2025.03.20	2024.09.26	01301	32°2′26.83″	118°49′26.86″	Gray	S	R	Co	10	280	2	2	4	4	6	2	4	2	6	6	2
			01302	32°2′26.83″	118°49′26.86″	Gray	S	R	Co	20	560	4	4	8	8	12	4	8	4	12	12	4
			01303	32°2′26.83″	118°49′26.86″	Gray	S	R	Co	20	560	4	4	8	8	12	4	8	4	12	12	4
014	2025.03.21	2024.09.27	01401	32°1′51.31″	118°48′28.79″	Gray	N	R	St	17.5	3871	7	28	35	7	7	21	28	21	21	21	7
			01402	32°1′51.31″	118°48′28.79″	Gray	N	R	St	20	4424	8	32	40	8	8	24	32	24	24	24	8
			01403	32°1′51.31″	118°48′28.79″	Gray	N	R	St	15	3318	6	24	30	6	6	18	24	18	18	18	6
			01404	32°1′51.31″	118°48′28.79″	Gray	N	R	St	17.5	3871	7	28	35	7	7	21	28	21	21	21	7
015	2025.03.21	2024.09.27	01501	32°1′50.53″	118°48′9.66″	Yellow	W	B	Co	10	24	2	4	6	2	8	2	2	2	8	6	10
			01502	32°1′50.53″	118°48′9.66″	Yellow	W	B	Co	10	24	2	4	6	2	8	2	2	2	8	6	10
			01503	32°1′50.53″	118°48′9.66″	Yellow	W	B	Co	10	24	2	4	6	2	8	2	2	2	8	6	10
016	2025.03.21	2024.09.27	01601	32°1′49.25″	118°47′58.73″	Gray	SE	B	Co	18	12	2	2	6	4	4	2	2	2	4	6	10
			01602	32°1′49.25″	118°47′58.73″	Gray	SE	B	Co	18	12	2	2	6	4	4	2	2	2	4	6	10
			01603	32°1′49.25″	118°47′58.73″	Gray	SE	B	Co	18	12	2	2	6	4	4	2	2	2	4	6	10
017	2025.03.21	2024.09.27	01701	32°2′27.26″	118°48′57.07″	White	N	B	Co	36	64	2	4	4	2	8	2	8	2	2	6	10
			01702	32°2′27.26″	118°48′57.07″	White	N	B	Co	36	64	2	4	4	2	8	2	8	2	2	6	10
			01703	32°2′27.26″	118°48′57.07″	White	N	B	Co	36	64	2	4	4	2	8	2	8	2	2	6	10
018	2025.03.22	2024.09.28	01801	32°2′57.85″	118°48′52.05″	Gray	S	S	Co	10	92	4	16	12	4	12	4	4	4	12	12	16
			01802	32°2′57.85″	118°48′52.05″	Gray	S	S	Co	5	46	2	8	6	2	6	2	2	2	6	6	8
			01803	32°2′57.85″	118°48′52.05″	Gray	S	S	Co	5	46	2	8	6	2	6	2	2	2	6	6	8
019	2025.03.22	2024.09.28	01901	32°3′5.01″	118°48′59.05″	Gray	NE	R	St	25	720	20	30	50	10	10	10	30	20	20	30	40
			01902	32°3′5.01″	118°48′59.05″	Gray	NE	R	St	25	720	20	30	50	10	10	10	30	20	20	30	40
			01903	32°3′5.01″	118°48′59.05″	Gray	NE	R	St	20	576	16	24	40	8	8	8	24	16	16	24	32
			01904	32°3′5.01″	118°48′59.05″	Gray	NE	R	St	20	576	16	24	40	8	8	8	24	16	16	24	32
020	2025.03.22	2024.09.28	02001	32°3′5.91″	118°49′6.38″	Gray	S	R	St	26	546	13	39	65	13	13	26	39	26	39	39	52
			02002	32°3′5.91″	118°49′6.38″	Gray	S	R	St	20	420	10	30	50	10	10	20	30	20	30	30	40
			02003	32°3′5.91″	118°49′6.38″	Gray	S	R	St	28	588	14	42	70	14	14	28	42	28	42	42	56
			02004	32°3′5.91″	118°49′6.38″	Gray	S	R	St	22	462	11	33	55	11	11	22	33	22	33	33	44
021	2025.03.22	2024.09.28	02101	32°3′13.82″	118°49′11.67″	Gray	SW	S	Co	18	98.1	6	18	24	6	24	6	12	24	24	18	12
			02102	32°3′13.82″	118°49′11.67″	Gray	SW	S	Co	18	98.1	6	18	24	6	24	6	12	24	24	18	12
			02103	32°3′13.82″	118°49′11.67″	Gray	SW	S	Co	15	81.75	5	15	20	5	20	5	10	20	20	15	10
022	2025.03.22	2024.09.28	02201	32°3′13.11″	118°49′8.10″	Gray	SW	R	St	63	980	28	42	70	28	42	14	42	28	42	56	28
			02202	32°3′13.11″	118°49′8.10″	Gray	SW	R	St	72	1120	32	48	80	32	48	16	48	32	48	64	32
			02203	32°3′13.11″	118°49′8.10″	Gray	SW	R	St	54	840	24	36	60	24	36	12	36	24	36	48	24
			02204	32°3′13.11″	118°49′8.10″	Gray	SW	R	St	49.5	770	22	33	55	22	33	11	33	22	33	44	22
023	2025.03.24	2024.09.29	02301	32°1′53.05″	118°49′42.57″	Gray	SW	R	St	4	190	4	6	10	2	8	2	6	6	2	4	8
			02302	32°1′53.05″	118°49′42.57″	Gray	SW	R	St	14	665	14	21	35	7	28	7	21	21	7	14	28
			02303	32°1′53.05″	118°49′42.57″	Gray	SW	R	St	10	475	10	15	25	5	20	5	15	15	5	10	20
024	2025.03.24	2024.09.29	02401	32°1′36.65″	118°49′46.82″	Gray	N	S	Co	10	28	2	6	8	4	8	2	2	2	4	10	8
			02402	32°1′36.65″	118°49′46.82″	Gray	N	S	Co	20	56	4	12	16	8	16	4	4	4	8	20	16
			02403	32°1′36.65″	118°49′46.82″	Gray	N	S	Co	10	28	2	6	8	4	8	2	2	2	4	10	8
025	2025.03.24	2024.09.29	02501	32°1′35.75″	118°49′11.04″	Gray	E	S	Br	24	210	2	4	6	2	6	2	10	4	2	4	6
			02502	32°1′35.75″	118°49′11.04″	Gray	E	S	Br	24	210	2	4	6	2	6	2	10	4	2	4	6
			02503	32°1′35.75″	118°49′11.04″	Gray	E	S	Br	24	210	2	4	6	2	6	2	10	4	2	4	6
026	2025.3.25	2024.10.08	02601	32°3′36.90″	118°48′39.41″	Gray	N	C	Br	168	1470	14	42	70	14	14	14	70	42	56	28	42
			02602	32°3′36.90″	118°48′39.41″	Gray	N	C	Br	168	1470	14	42	70	14	14	14	70	42	56	28	42
			02603	32°3′36.90″	118°48′39.41″	Gray	N	C	Br	192	1680	16	48	80	16	16	16	80	48	64	32	48
			02604	32°3′36.90″	118°48′39.41″	Gray	N	C	Br	132	1155	11	33	55	11	11	11	55	33	44	22	33
027	2025.03.25	2024.10.08	02701	32°3′37.59″	118°48′44.94″	Gray	N	C	Br	192	1680	16	48	80	16	16	16	80	48	64	32	48
			02702	32°3′37.59″	118°48′44.94″	Gray	N	C	Br	180	1575	15	45	75	15	15	15	75	45	60	30	45
			02703	32°3′37.59″	118°48′44.94″	Gray	N	C	Br	168	1470	14	42	70	14	14	14	70	42	56	28	42
			02704	32°3′37.59″	118°48′44.94″	Gray	N	C	Br	132	1155	11	33	55	11	11	11	55	33	44	22	33
028	2025.03.25	2024.10.08	02801	32°3′39.21″	118°49′7.12″	Gray	W	R	St	27.5	132	11	33	55	11	11	22	33	33	22	55	44
			02802	32°3′39.21″	118°49′7.12″	Gray	W	R	St	30	144	12	36	60	12	12	24	36	36	24	60	48
			02803	32°3′39.21″	118°49′7.12″	Gray	W	R	St	30	144	12	36	60	12	12	24	36	36	24	60	48
029	2025.03.25	2024.10.08	02901	32°3′33.90″	118°49′8.24″	Gray	S	R	St	40	450	10	30	50	10	10	10	30	30	20	50	50
			02902	32°3′33.90″	118°49′8.24″	Gray	S	R	St	40	450	10	30	50	10	10	10	30	30	20	50	50
			02903	32°3′33.90″	118°49′8.24″	Gray	S	R	St	32	360	8	24	40	8	8	8	24	24	16	40	40
			02904	32°3′33.90″	118°49′8.24″	Gray	S	R	St	64	720	16	48	80	16	16	16	48	48	32	80	80
030	2025.03.25	2024.10.08	03001	32°3′34.12″	118°49′5.60″	Gray	W	R	St	84	154	14	56	70	28	14	28	42	42	28	56	56
			03002	32°3′34.12″	118°49′5.60″	Gray	W	R	St	84	154	14	56	70	28	14	28	42	42	28	56	56
			03003	32°3′34.12″	118°49′5.60″	Gray	W	R	St	84	154	14	56	70	28	14	28	42	42	28	56	56
031	2025.04.01	2024.10.09	03101	32°4′52.88″	118°49′33.96″	Gray	NW	R	St	26	624	26	39	65	13	39	13	39	26	26	65	65
			03102	32°4′52.88″	118°49′33.96″	Gray	NW	R	St	38	912	38	57	95	19	57	19	57	38	38	95	95
			03103	32°4′52.88″	118°49′33.96″	Gray	NW	R	St	30	720	30	45	75	15	45	15	45	30	30	75	75
			03104	32°4′52.88″	118°49′33.96″	Gray	NW	R	St	48	1152	48	72	120	24	72	24	72	48	48	120	120
032	2025.04.01	2024.10.09	03201	32°4′53.04″	118°49′37.48″	Gray	E	R	St	28.8	336	16	48	80	16	16	16	64	32	64	80	80
			03202	32°4′53.04″	118°49′37.48″	Gray	E	R	St	25.2	294	14	42	70	14	14	14	56	28	56	70	70
			03203	32°4′53.04″	118°49′37.48″	Gray	E	R	St	25.2	294	14	42	70	14	14	14	56	28	56	70	70
033	2025.04.01	2024.10.09	03301	32°4′57.66″	118°49′34.36″	Gray	NW	R	St	80	272	32	48	80	32	48	16	48	48	32	80	64
			03302	32°4′57.66″	118°49′34.36″	Gray	NW	R	St	85	289	34	51	85	34	51	17	51	51	34	85	68
			03303	32°4′57.66″	118°49′34.36″	Gray	NW	R	St	75	255	30	45	75	30	45	15	45	45	30	75	60
034	2025.04.05	2024.10.10	03401	32°3′45.12″	118°47′4.11″	Gray	W	R	St	20	110	20	40	50	10	10	10	30	30	20	20	30
			03402	32°3′45.12″	118°47′4.11″	Gray	W	R	St	22	121	22	44	55	11	11	11	33	33	22	22	33
			03403	32°3′45.12″	118°47′4.11″	Gray	W	R	St	22	121	22	44	55	11	11	11	33	33	22	22	33
035	2025.04.05	2024.10.10	03501	32°3′45.99″	118°47′10.65″	Gray	NW	R	St	32	888	8	16	32	8	8	8	24	16	8	16	32
			03502	32°3′45.99″	118°47′10.65″	Gray	NW	R	St	28	777	7	14	28	7	7	7	21	14	7	14	28
			03503	32°3′45.99″	118°47′10.65″	Gray	NW	R	St	28	777	7	14	28	7	7	7	21	14	7	14	28
036	2025.04.05	2024.10.10	03601	32°3′48.90″	118°47′5.50″	Gray	NW	R	St	22	352	33	44	55	11	11	22	33	33	33	55	33
			03602	32°3′48.90″	118°47′5.50″	Gray	NW	R	St	32	512	48	64	80	16	16	32	48	48	48	80	48
			03603	32°3′48.90″	118°47′5.50″	Gray	NW	R	St	22	352	33	44	55	11	11	22	33	33	33	55	33
			03604	32°3′48.90″	118°47′5.50″	Gray	NW	R	St	30	480	45	60	75	15	15	30	45	45	45	75	45
037	2025.04.05	2024.10.10	03701	32°3′46.62″	118°47′1.34″	Gray	NW	R	St	65	364	26	39	52	13	13	13	52	39	26	52	65
			03702	32°3′46.62″	118°47′1.34″	Gray	NW	R	St	70	392	28	42	56	14	14	14	56	42	28	56	70
			03703	32°3′46.62″	118°47′1.34″	Gray	NW	R	St	75	420	30	45	60	15	15	15	60	45	30	60	75
038	2025.04.06	2024.10.11	03801	32°2′38.61″	118°45′59.76″	Gray	W	R	St	55	198	22	44	55	11	11	11	44	33	22	55	55
			03802	32°2′38.61″	118°45′59.76″	Gray	W	R	St	30	108	12	24	30	6	6	6	24	18	12	30	30
			03803	32°2′38.61″	118°45′59.76″	Gray	W	R	St	50	180	20	40	50	10	10	10	40	30	20	50	50
			03804	32°2′38.61″	118°45′59.76″	Gray	W	R	St	65	234	26	52	65	13	13	13	52	39	26	65	65
039	2025.04.06	2024.10.11	03901	32°2′59.06″	118°45′56.88″	Gray	E	S	St	12	28	8	8	12	8	20	4	12	12	12	16	16
			03902	32°2′59.06″	118°45′56.88″	Gray	E	S	St	15	35	10	10	15	10	25	5	15	15	15	20	20
			03903	32°2′59.06″	118°45′56.88″	Gray	E	S	St	15	35	10	10	15	10	25	5	15	15	15	20	20
040	2025.04.06	2024.10.11	04001	32°2′55.29″	118°45′57.98″	Red	N	S	Br	21	1414	7	14	21	7	35	7	35	14	21	28	35
			04002	32°2′55.29″	118°45′57.98″	Red	N	S	Br	21	1414	7	14	21	7	35	7	35	14	21	28	35
			04003	32°2′55.29″	118°45′57.98″	Red	N	S	Br	21	1414	7	14	21	7	35	7	35	14	21	28	35
041	2025.04.06	2024.10.11	04101	32°2′50.05″	118°45′53.29″	Gray	S	R	St	66	253	22	33	55	11	11	11	33	33	44	22	33
			04102	32°2′50.05″	118°45′53.29″	Gray	S	R	St	54	207	18	27	45	9	9	9	27	27	36	18	27
			04103	32°2′50.05″	118°45′53.29″	Gray	S	R	St	54	207	18	27	45	9	9	9	27	27	36	18	27
042	2025.04.06	2024.10.11	04201	32°2′50.20″	118°45′55.82″	Gray	SW	R	St	105	345	30	60	75	15	15	15	45	45	60	75	45
			04202	32°2′50.20″	118°45′55.82″	Gray	SW	R	St	105	345	30	60	75	15	15	15	45	45	60	75	45
			04203	32°2′50.20″	118°45′55.82″	Gray	SW	R	St	133	437	38	76	95	19	19	19	57	57	76	95	57
043	2025.4.14	2024.10.12	04301	32°3′27.27″	118°46′8.23″	Gray	W	R	St	14	147	14	21	28	7	7	7	21	14	7	35	35
			04302	32°3′27.27″	118°46′8.23″	Gray	W	R	St	14	147	14	21	28	7	7	7	21	14	7	35	35
			04303	32°3′27.27″	118°46′8.23″	Gray	W	R	St	14	147	14	21	28	7	7	7	21	14	7	35	35
044	2025.04.14	2024.10.12	04401	32°3′16.41″	118°46′10.52″	Gray	E	R	St	98	448	28	42	70	14	42	14	42	42	42	70	56
			04402	32°3′16.41″	118°46′10.52″	Gray	E	R	St	98	448	28	42	70	14	42	14	42	42	42	70	56
			04403	32°3′16.41″	118°46′10.52″	Gray	E	R	St	112	512	32	48	80	16	48	16	48	48	48	80	64
045	2025.04.14	2024.10.12	04501	32°3′27.55″	118°46′10.07″	Gray	S	R	St	7.5	57	3	6	12	3	12	3	9	9	6	6	12
			04502	32°3′27.55″	118°46′10.07″	Gray	S	R	St	15	114	6	12	24	6	24	6	18	18	12	12	24
			04503	32°3′27.55″	118°46′10.07″	Gray	S	R	St	12.5	95	5	10	20	5	20	5	15	15	10	10	20
046	2025.04.15	2024.10.15	04601	32°2′21.16″	118°50′54.91″	Gray	S	R	St	8	60	4	8	16	8	4	4	12	12	12	16	16
			04602	32°2′21.16″	118°50′54.91″	Gray	S	R	St	14	105	7	14	28	14	7	7	21	21	21	28	28
047	2025.04.15	2024.10.15	04701	32°2′20.07″	118°50′50.82″	Gray	S	R	St	40	336	16	24	32	8	8	8	24	24	24	40	40
			04702	32°2′20.07″	118°50′50.82″	Gray	S	R	St	35	294	14	21	28	7	7	7	21	21	21	35	35
			04703	32°2′20.07″	118°50′50.82″	Gray	S	R	St	35	294	14	21	28	7	7	7	21	21	21	35	35
048	2025.04.15	2024.10.15	04801	32°2′51.85″	118°52′17.93″	Gray	SE	R	St	60	384	24	36	60	12	12	12	48	48	24	60	48
			04802	32°2′51.85″	118°52′17.93″	Gray	SE	R	St	55	352	22	33	55	11	11	11	44	44	22	55	44
			04803	32°2′51.85″	118°52′17.93″	Gray	SE	R	St	45	288	18	27	45	9	9	9	36	36	18	45	36
			04804	32°2′51.85″	118°52′17.93″	Gray	SE	R	St	20	128	8	12	20	4	4	4	16	16	8	20	16
049	2025.04.15	2024.10.15	04901	32°2′18.62″	118°51′28.70″	Gray	SE	R	St	42	1505	14	14	28	7	28	7	28	14	14	14	28
			04902	32°2′18.62″	118°51′28.70″	Gray	SE	R	St	42	1505	14	14	28	7	28	7	28	14	14	14	28
			04903	32°2′18.62″	118°51′28.70″	Gray	SE	R	St	18	645	6	6	12	3	12	3	12	6	6	6	12
050	2025.04.15	2024.10.15	05001	32°2′22.31″	118°51′36.03″	Gray	S	R	St	8	820	8	8	16	4	12	4	12	8	8	20	16
			05002	32°2′22.31″	118°51′36.03″	Gray	S	R	St	8	820	8	8	16	4	12	4	12	8	8	20	16
			05003	32°2′22.31″	118°51′36.03″	Gray	S	R	St	14	1435	14	14	28	7	21	7	21	14	14	35	28
051	2025.04.18	2024.10.22	05101	32°3′6.61″	118°45′31.24″	White	E	R	Co	24	1208	8	16	16	8	40	8	8	8	24	16	32
			05102	32°3′6.61″	118°45′31.24″	White	E	R	Co	24	1208	8	16	16	8	40	8	8	8	24	16	32
			05103	32°3′6.61″	118°45′31.24″	White	E	R	Co	12	604	4	8	8	4	20	4	4	4	12	8	16
052	2025.04.18	2024.10.22	05201	32°3′1.17″	118°45′26.50″	Gray	N	R	St	7.5	246	3	9	12	3	3	3	9	6	3	6	12
			05202	32°3′1.17″	118°45′26.50″	Gray	N	R	St	20	656	8	24	32	8	8	8	24	16	8	16	32
			05203	32°3′1.17″	118°45′26.50″	Gray	N	R	St	20	656	8	24	32	8	8	8	24	16	8	16	32
053	2025.04.18	2024.10.22	05301	32°3′11.20″	118°45′12.98″	Gray	E	S	St	18	306	18	18	36	9	9	9	27	45	9	36	36
			05302	32°3′11.20″	118°45′12.98″	Gray	E	S	St	14	238	14	14	28	7	7	7	21	35	7	28	28
			05303	32°3′11.20″	118°45′12.98″	Gray	E	S	St	16	272	16	16	32	8	8	8	24	40	8	32	32
054	2025.04.18	2024.10.22	05401	32°3′8.99″	118°45′18.02″	Gray	S	R	St	27	729	9	18	36	9	9	9	27	18	18	27	36
			05402	32°3′8.99″	118°45′18.02″	Gray	S	R	St	36	972	12	24	48	12	12	12	36	24	24	36	48
			05403	32°3′8.99″	118°45′18.02″	Gray	S	R	St	30	810	10	20	40	10	10	10	30	20	20	30	40
055	2025.04.18	2024.10.22	05501	32°3′10.66″	118°45′30.50″	Gray	W	R	St	33	792	33	44	55	11	11	11	33	44	33	33	44
			05502	32°3′10.66″	118°45′30.50″	Gray	W	R	St	39	936	39	52	65	13	13	13	39	52	39	39	52
			05503	32°3′10.66″	118°45′30.50″	Gray	W	R	St	33	792	33	44	55	11	11	11	33	44	33	33	44
			05504	32°3′10.66″	118°45′30.50″	Gray	W	R	St	36	864	36	48	60	12	12	12	36	48	36	36	48
056	2025.04.20	2024.10.23	05601	32°4′8.00″	118°46′38.46″	White	W	B	Co	14	24	2	2	2	2	8	2	2	2	6	10	10
			05602	32°4′8.00″	118°46′38.46″	White	W	B	Co	14	24	2	2	2	2	8	2	2	2	6	10	10
			05603	32°4′8.00″	118°46′38.46″	White	W	B	Co	14	24	2	2	2	2	8	2	2	2	6	10	10
057	2025.04.20	2024.10.23	05701	32°4′1.48″	118°46′30.57″	Gray	SW	R	St	42	406	28	56	70	14	14	14	42	42	56	56	42
			05702	32°4′1.48″	118°46′30.57″	Gray	SW	R	St	24	232	16	32	40	8	8	8	24	24	32	32	24
			05703	32°4′1.48″	118°46′30.57″	Gray	SW	R	St	21	203	14	28	35	7	7	7	21	21	28	28	21
058	2025.04.20	2024.10.23	05801	32°3′49.61″	118°46′41.56″	Gray	W	S	Co	9	27	3	9	12	3	9	3	6	9	12	15	12
			05802	32°3′49.61″	118°46′41.56″	Gray	W	S	Co	21	63	7	21	28	7	21	7	14	21	28	35	28
			05803	32°3′49.61″	118°46′41.56″	Gray	W	S	Co	15	45	5	15	20	5	15	5	10	15	20	25	20
059	2025.04.20	2024.10.23	05901	32°3′44.35″	118°46′25.39″	Gray	E	S	St	12	304	8	12	16	4	4	4	8	12	4	20	16
			05902	32°3′44.35″	118°46′25.39″	Gray	E	S	St	18	456	12	18	24	6	6	6	12	18	6	30	24
			05903	32°3′44.35″	118°46′25.39″	Gray	E	S	St	9	228	6	9	12	3	3	3	6	9	3	15	12
060	2025.04.20	2024.10.23	06001	32°3′46.49″	118°46′16.00″	Gray	W	S	St	10	500	4	8	16	4	4	4	12	12	12	8	16
			06002	32°3′46.49″	118°46′16.00″	Gray	W	S	St	12.5	625	5	10	20	5	5	5	15	15	15	10	20
			06003	32°3′46.49″	118°46′16.00″	Gray	W	S	St	17.5	875	7	14	28	7	7	7	21	21	21	14	28
061	2025.04.25	2024.10.24	06101	32°5′51.66″	118°48′18.42″	Gray	N	R	St	60	645	15	45	75	15	15	15	45	60	45	75	60
			06102	32°5′51.66″	118°48′18.42″	Gray	N	R	St	68	731	17	51	85	17	17	17	51	68	51	85	68
			06103	32°5′51.66″	118°48′18.42″	Gray	N	R	St	52	559	13	39	65	13	13	13	39	52	39	65	52
062	2025.04.25	2024.10.24	06201	32°5′48.44″	118°48′19.83″	Gray	W	R	St	47.5	1159	38	57	95	19	19	19	57	57	38	95	76
			06202	32°5′48.44″	118°48′19.83″	Gray	W	R	St	32.5	793	26	39	65	13	13	13	39	39	26	65	52
			06203	32°5′48.44″	118°48′19.83″	Gray	W	R	St	37.5	915	30	45	75	15	15	15	45	45	30	75	60
			06204	32°5′48.44″	118°48′19.83″	Gray	W	R	St	45	1098	36	54	90	18	18	18	54	54	36	90	72
063	2025.04.25	2024.10.24	06301	32°5′50.02″	118°48′22.08″	Yellow	S	R	St	70	490	28	56	70	14	14	14	42	56	28	70	56
			06302	32°5′50.02″	118°48′22.08″	Yellow	S	R	St	60	420	24	48	60	12	12	12	36	48	24	60	48
			06303	32°5′50.02″	118°48′22.08″	Yellow	S	R	St	65	455	26	52	65	13	13	13	39	52	26	65	52
064	2025.04.25	2024.10.24	06401	32°5′48.24″	118°48′23.16″	Gray	SW	R	St	25	105	5	15	20	10	5	5	15	15	15	25	15
			06402	32°5′48.24″	118°48′23.16″	Gray	SW	R	St	50	210	10	30	40	20	10	10	30	30	30	50	30
			06403	32°5′48.24″	118°48′23.16″	Gray	SW	R	St	65	273	13	39	52	26	13	13	39	39	39	65	39
065	2025.04.25	2024.10.24	06501	32°5′44.83″	118°48′20.90″	Gray	W	R	St	20	344	8	16	32	8	8	8	24	16	8	16	40
			06502	32°5′44.83″	118°48′20.90″	Gray	W	R	St	20	344	8	16	32	8	8	8	24	16	8	16	40
			06503	32°5′44.83″	118°48′20.90″	Gray	W	R	St	17.5	301	7	14	28	7	7	7	21	14	7	14	35
			06504	32°5′44.83″	118°48′20.90″	Gray	W	R	St	22.5	387	9	18	36	9	9	9	27	18	9	18	45
066	2025.04.25	2024.10.24	06601	32°5′38.74″	118°48′6.98″	Yellow	E	S	St	21	161	7	21	28	7	35	7	21	21	21	14	21
			06602	32°5′38.74″	118°48′6.98″	Yellow	E	S	St	15	115	5	15	20	5	25	5	15	15	15	10	15
			06603	32°5′38.74″	118°48′6.98″	Yellow	E	S	St	21	161	7	21	28	7	35	7	21	21	21	14	21
067	2025.04.26	2024.10.25	06701	32°5′51.98″	118°48′32.09″	Gray	E	R	St	50	220	10	40	50	30	10	10	30	40	40	20	10
			06702	32°5′51.98″	118°48′32.09″	Gray	E	R	St	65	286	13	52	65	39	13	13	39	52	52	26	13
			06703	32°5′51.98″	118°48′32.09″	Gray	E	R	St	50	220	10	40	50	30	10	10	30	40	40	20	10
068	2025.04.26	2024.10.25	06801	32°5′32.24″	118°48′29.68″	Yellow	S	R	St	14	1351	7	14	21	7	7	7	21	14	21	35	21
			06802	32°5′32.24″	118°48′29.68″	Yellow	S	R	St	14	1351	7	14	21	7	7	7	21	14	21	35	21
			06803	32°5′32.24″	118°48′29.68″	Yellow	S	R	St	16	1544	8	16	24	8	8	8	24	16	24	40	24
069	2025.04.26	2024.10.25	06901	32°5′28.74″	118°48′14.21″	Gray	E	R	St	15	380	5	15	20	5	5	5	15	15	10	25	20
			06902	32°5′28.74″	118°48′14.21″	Gray	E	R	St	21	532	7	21	28	7	7	7	21	21	14	35	28
			06903	32°5′28.74″	118°48′14.21″	Gray	E	R	St	15	380	5	15	20	5	5	5	15	15	10	25	20
070	2025.04.26	2024.10.25	07001	32°5′31.79″	118°48′12.68″	Gray	S	R	St	12	378	6	18	24	6	6	6	18	18	12	30	24
			07002	32°5′31.79″	118°48′12.68″	Gray	S	R	St	8	252	4	12	16	4	4	4	12	12	8	20	16
071	2025.04.30	2024.10.28	07101	32°6′19.82″	118°49′4.80″	Gray	N	S	St	36	1224	18	27	36	9	9	9	27	18	18	45	36
			07102	32°6′19.82″	118°49′4.80″	Gray	N	S	St	24	816	12	18	24	6	6	6	18	12	12	30	24
			07103	32°6′19.82″	118°49′4.80″	Gray	N	S	St	28	952	14	21	28	7	7	7	21	14	14	35	28
072	2025.04.30	2024.10.28	07201	32°6′18.32″	118°48′59.47″	Gray	W	S	St	24	378	6	12	18	6	6	6	18	12	12	30	30
			07202	32°6′18.32″	118°48′59.47″	Gray	W	S	St	20	315	5	10	15	5	5	5	15	10	10	25	25
			07203	32°6′18.32″	118°48′59.47″	Gray	W	S	St	20	315	5	10	15	5	5	5	15	10	10	25	25
073	2025.04.30	2024.10.28	07301	32°6′13.61″	118°48′58.25″	Gray	W	R	St	30	1010	20	30	50	10	10	10	30	40	30	50	40
			07302	32°6′13.61″	118°48′58.25″	Gray	W	R	St	33	1111	22	33	55	11	11	11	33	44	33	55	44
			07303	32°6′13.61″	118°48′58.25″	Gray	W	R	St	36	1212	24	36	60	12	12	12	36	48	36	60	48
			07304	32°6′13.61″	118°48′58.25″	Gray	W	R	St	39	1313	26	39	65	13	13	13	39	52	39	65	52
074	2025.04.30	2024.10.28	07401	32°6′9.67″	118°49′0.23″	Gray	W	S	St	20	824	8	16	24	8	8	8	32	24	16	16	40
			07402	32°6′9.67″	118°49′0.23″	Gray	W	S	St	25	1030	10	20	30	10	10	10	40	30	20	20	50
			07403	32°6′9.67″	118°49′0.23″	Gray	W	S	St	40	1648	16	32	48	16	16	16	64	48	32	32	80
			07404	32°6′9.67″	118°49′0.23″	Gray	W	S	St	42.5	1751	17	34	51	17	17	17	68	51	34	34	85
075	2025.04.30	2024.10.28	07501	32°6′4.35″	118°48′51.27″	Gray	S	S	St	45	2340	30	60	75	15	15	45	60	60	45	75	60
			07502	32°6′4.35″	118°48′51.27″	Gray	S	S	St	36	1872	24	48	60	12	12	36	48	48	36	60	48
			07503	32°6′4.35″	118°48′51.27″	Gray	S	S	St	45	2340	30	60	75	15	15	45	60	60	45	75	60
			07504	32°6′4.35″	118°48′51.27″	Gray	S	S	St	51	2652	34	68	85	17	17	51	68	68	51	85	68
076	2025.05.01	2024.10.29	07601	32°5′50.92″	118°49′30.19″	Gray	N	S	Co	33	1056	22	44	55	11	11	22	22	44	11	22	55
			07602	32°5′50.92″	118°49′30.19″	Gray	N	S	Co	30	960	20	40	50	10	10	20	20	40	10	20	50
			07603	32°5′50.92″	118°49′30.19″	Gray	N	S	Co	36	1152	24	48	60	12	12	24	24	48	12	24	60
			07604	32°5′50.92″	118°49′30.19″	Gray	N	S	Co	48	1536	32	64	80	16	16	32	32	64	16	32	80
077	2025.05.01	2024.10.29	07701	32°5′55.58″	118°49′25.31″	Gray	N	S	St	32.5	494	13	39	52	13	13	13	39	39	39	26	52
			07702	32°5′55.58″	118°49′25.31″	Gray	N	S	St	30	456	12	36	48	12	12	12	36	36	36	24	48
			07703	32°5′55.58″	118°49′25.31″	Gray	N	S	St	30	456	12	36	48	12	12	12	36	36	36	24	48
			07704	32°5′55.58″	118°49′25.31″	Gray	N	S	St	30	456	12	36	48	12	12	12	36	36	36	24	48
078	2025.05.01	2024.10.29	07801	32°6′4.10″	118°49′21.69″	White	NW	S	Co	16	112	4	4	8	4	16	4	4	4	12	8	12
			07802	32°6′4.10″	118°49′21.69″	White	NW	S	Co	8	56	2	2	4	2	8	2	2	2	6	4	6
			07803	32°6′4.10″	118°49′21.69″	White	NW	S	Co	20	140	5	5	10	5	20	5	5	5	15	10	15
079	2025.05.01	2024.10.29	07901	32°5′21.14″	118°49′22.90″	Gray	S	R	St	14	154	7	21	28	7	7	7	28	21	14	35	35
			07902	32°5′21.14″	118°49′22.90″	Gray	S	R	St	10	110	5	15	20	5	5	5	20	15	10	25	25
			07903	32°5′21.14″	118°49′22.90″	Gray	S	R	St	12	132	6	18	24	6	6	6	24	18	12	30	30
080	2025.05.01	2024.10.29	08001	32°5′20.47″	118°49′24.44″	Gray	E	R	St	17.5	371	7	21	28	7	7	7	21	21	21	35	28
			08002	32°5′20.47″	118°49′24.44″	Gray	E	R	St	22.5	477	9	27	36	9	9	9	27	27	27	45	36
			08003	32°5′20.47″	118°49′24.44″	Gray	E	R	St	20	424	8	24	32	8	8	8	24	24	24	40	32
081	2025.05.02	2024.10.30	08101	32°5′11.75″	118°49′16.65″	White	NE	S	Co	4	330	2	6	4	2	10	2	2	2	8	8	6
			08102	32°5′11.75″	118°49′16.65″	White	NE	S	Co	8	660	4	12	8	4	20	4	4	4	16	16	12
			08103	32°5′11.75″	118°49′16.65″	White	NE	S	Co	8	660	4	12	8	4	20	4	4	4	16	16	12
082	2025.05.02	2024.10.30	08201	32°5′12.99″	118°49′21.55″	Gray	NW	R	St	20	456	8	16	40	8	8	24	24	24	24	40	32
			08202	32°5′12.99″	118°49′21.55″	Gray	NW	R	St	20	456	8	16	40	8	8	24	24	24	24	40	32
			08203	32°5′12.99″	118°49′21.55″	Gray	NW	R	St	22.5	513	9	18	45	9	9	27	27	27	27	45	36
083	2025.05.02	2024.10.30	08301	32°5′10.62″	118°49′30.29″	Gray	E	R	St	20	204	4	12	16	4	4	4	8	16	8	20	16
			08302	32°5′10.62″	118°49′30.29″	Gray	E	R	St	50	510	10	30	40	10	10	10	20	40	20	50	40
			08303	32°5′10.62″	118°49′30.29″	Gray	E	R	St	35	357	7	21	28	7	7	7	14	28	14	35	28
084	2025.05.02	2024.10.30	08401	32°5′16.39″	118°49′24.33″	Gray	S	R	St	12.5	365	5	15	25	10	5	15	15	20	10	25	25
			08402	32°5′16.39″	118°49′24.33″	Gray	S	R	St	15	438	6	18	30	12	6	18	18	24	12	30	30
			08403	32°5′16.39″	118°49′24.33″	Gray	S	R	St	22.5	657	9	27	45	18	9	27	27	36	18	45	45
085	2025.05.02	2024.10.30	08501	32°5′15.67″	118°49′20.53″	Gray	W	R	St	32	424	8	24	32	8	8	8	24	16	16	40	40
			08502	32°5′15.67″	118°49′20.53″	Gray	W	R	St	16	212	4	12	16	4	4	4	12	8	8	20	20
			08503	32°5′15.67″	118°49′20.53″	Gray	W	R	St	12	159	3	9	12	3	3	3	9	6	6	15	15
086	2025.05.03	2024.10.31	08601	32°3′30.30″	118°45′40.67″	Gray	NE	R	St	33	429	22	33	55	11	44	22	33	33	11	22	44
			08602	32°3′30.30″	118°45′40.67″	Gray	NE	R	St	18	234	12	18	30	6	24	12	18	18	6	12	24
			08603	32°3′30.30″	118°45′40.67″	Gray	NE	R	St	27	351	18	27	45	9	36	18	27	27	9	18	36
087	2025.05.03	2024.10.31	08701	32°3′29.83″	118°45′45.77″	Gray	NW	R	St	28	238	7	28	35	7	7	7	28	21	14	35	21
			08702	32°3′29.83″	118°45′45.77″	Gray	NW	R	St	36	306	9	36	45	9	9	9	36	27	18	45	27
			08703	32°3′29.83″	118°45′45.77″	Gray	NW	R	St	28	238	7	28	35	7	7	7	28	21	14	35	21
088	2025.05.03	2024.10.31	08801	32°3′27.34″	118°45′49.55″	Gray	E	R	St	12.5	315	5	15	15	5	10	15	15	15	15	25	20
			08802	32°3′27.34″	118°45′49.55″	Gray	E	R	St	17.5	441	7	21	21	7	14	21	21	21	21	35	28
			08803	32°3′27.34″	118°45′49.55″	Gray	E	R	St	22.5	567	9	27	27	9	18	27	27	27	27	45	36
089	2025.05.03	2024.10.31	08901	32°3′25.43″	118°45′39.92″	Gray	NW	R	St	17.5	336	7	21	28	7	21	14	28	14	28	35	21
			08902	32°3′25.43″	118°45′39.92″	Gray	NW	R	St	22.5	432	9	27	36	9	27	18	36	18	36	45	27
			08903	32°3′25.43″	118°45′39.92″	Gray	NW	R	St	25	480	10	30	40	10	30	20	40	20	40	50	30
090	2025.05.03	2024.10.31	09001	32°3′9.90″	118°45′53.82″	Gray	SE	R	St	42	364	14	56	70	28	28	56	56	56	42	70	56
			09002	32°3′9.90″	118°45′53.82″	Gray	SE	R	St	63	546	21	84	105	42	42	84	84	84	63	105	84
			09003	32°3′9.90″	118°45′53.82″	Gray	SE	R	St	51	442	17	68	85	34	34	68	68	68	51	85	68
091	2025.05.03	2024.10.31	09101	32°3′10.98″	118°45′51.12″	Gray	E	R	St	10	135	10	15	20	10	5	15	15	20	20	25	25
			09102	32°3′10.98″	118°45′51.12″	Gray	E	R	St	18	243	18	27	36	18	9	27	27	36	36	45	45
			09103	32°3′10.98″	118°45′51.12″	Gray	E	R	St	18	243	18	27	36	18	9	27	27	36	36	45	45
092	2025.05.04	2024.11.7	09201	32°3′37.63″	118°48′19.28″	Gray	SE	R	St	12	84	3	6	9	3	15	6	9	6	6	15	9
			09202	32°3′37.63″	118°48′19.28″	Gray	SE	R	St	36	252	9	18	27	9	45	18	27	18	18	45	27
			09203	32°3′37.63″	118°48′19.28″	Gray	SE	R	St	16	112	4	8	12	4	20	8	12	8	8	20	12
093	2025.05.04	2024.11.7	09301	32°3′39.27″	118°48′17.48″	Gray	N	R	St	35	546	7	21	28	7	28	14	21	21	28	35	21
			09302	32°3′39.27″	118°48′17.48″	Gray	N	R	St	55	858	11	33	44	11	44	22	33	33	44	55	33
			09303	32°3′39.27″	118°48′17.48″	Gray	N	R	St	75	1170	15	45	60	15	60	30	45	45	60	75	45
094	2025.05.04	2024.11.7	09401	32°3′39.30″	118°48′17.51″	Gray	SW	C	Br	102	1224	17	51	51	17	17	17	85	68	17	34	51
			09402	32°3′39.30″	118°48′17.51″	Gray	SW	C	Br	78	936	13	39	39	13	13	13	65	52	13	26	39
			09403	32°3′39.30″	118°48′17.51″	Gray	SW	C	Br	90	1080	15	45	45	15	15	15	75	60	15	30	45
095	2025.05.04	2024.11.7	09501	32°3′44.18″	118°48′1.77″	Yellow	S	R	St	15	215	5	10	20	5	5	5	15	10	15	25	25
			09502	32°3′44.18″	118°48′1.77″	Yellow	S	R	St	27	387	9	18	36	9	9	9	27	18	27	45	45
			09503	32°3′44.18″	118°48′1.77″	Yellow	S	R	St	21	301	7	14	28	7	7	7	21	14	21	35	35
096	2025.05.04	2024.11.7	09601	32°3′44.94″	118°47′58.11″	Gray	SW	R	St	45	189	27	27	45	9	18	27	27	27	36	45	36
			09602	32°3′44.94″	118°47′58.11″	Gray	SW	R	St	65	273	39	39	65	13	26	39	39	39	52	65	52
			09603	32°3′44.94″	118°47′58.11″	Gray	SW	R	St	80	336	48	48	80	16	32	48	48	48	64	80	64
097	2025.05.07	2024.11.11	09701	32°2′34.70″	118°45′46.69″	Gray	E	C	Br	48	536	8	32	40	8	8	8	40	32	16	32	16
			09702	32°2′34.70″	118°45′46.69″	Gray	E	C	Br	54	603	9	36	45	9	9	9	45	36	18	36	18
			09703	32°2′34.70″	118°45′46.69″	Gray	E	C	Br	42	469	7	28	35	7	7	7	35	28	14	28	14
			09704	32°2′34.70″	118°45′46.69″	Gray	E	C	Br	54	603	9	36	45	9	9	9	45	36	18	36	18
098	2025.05.07	2024.11.11	09801	32°2′17.47″	118°46′14.23″	White	E	S	Co	20	136	4	16	12	4	12	8	4	4	12	16	16
			09802	32°2′17.47″	118°46′14.23″	White	E	S	Co	40	272	8	32	24	8	24	16	8	8	24	32	32
			09803	32°2′17.47″	118°46′14.23″	White	E	S	Co	40	272	8	32	24	8	24	16	8	8	24	32	32
099	2025.05.07	2024.11.11	09901	32°4′11.60″	118°45′21.91″	Gray	N	R	St	48	336	16	24	32	8	24	8	24	16	24	40	24
			09902	32°4′11.60″	118°45′21.91″	Gray	N	R	St	42	294	14	21	28	7	21	7	21	14	21	35	21
			09903	32°4′11.60″	118°45′21.91″	Gray	N	R	St	36	252	12	18	24	6	18	6	18	12	18	30	18
100	2025.05.11	2024.11.12	10001	32°2′23.85″	118°48′58.99″	Gray	W	C	Br	108	918	18	54	54	18	90	36	90	72	18	54	54
			10002	32°2′23.85″	118°48′58.99″	Gray	W	C	Br	84	714	14	42	42	14	70	28	70	56	14	42	42
			10003	32°2′23.85″	118°48′58.99″	Gray	W	C	Br	102	867	17	51	51	17	85	34	85	68	17	51	51
